# Supplementary material for: A combined analysis of genetically correlated traits identifies 187 loci and a role for neurogenesis and myelination in intelligence
Source: Mol Psychiatry. 2018 Jan 11;24(2):169–81. doi: 10.1038/s41380-017-0001-5 (PMC6344370; doi:10.1038/s41380-017-0001-5)
Supplement: Supplementary file 2 — Supplementary Tables 2-7 [file 41380_2017_1_MOESM2_ESM.xlsx]

## Sheet: Supplementary Table 2.
Supplementary Table 2. Independent lead SNPs and SNPs tagged within each identified genomic locus for the meta-analysis of Intelligence using MTAG. Nearest gene was defined based on ANNOVAR annotations showing the most deleterious annotation for each of the tagged SNPs. The functional consequence of genetic variation in each SNP was also defined using ANNOVAR. CADD scores describe the how deleter…
Chromosome	Genomic Locus	Independent significant SNPs	Tagged SNPs	non-effect allele	effect allele	bp position of the tagged SNPs	MAF of tagged SNP	P-value of tagged SNP	Beta	SE of tagged SNP	LD between the tagged SNP and the independent significant SNP (r2)	Nearest Gene	Distance to nearest gene (bp)	Functional consequence of tagged SNP on the closest gene	CADD score	RDB score	minChrState	eqtlMapFilt
1	1	rs6689263	rs112322975	C	T	20775499	0.09443	1.30756e-08	0.0293718	0.00516647	0.70633	LINC01141	17772	intergenic	12.05	5	2	1
1	1	rs6689263	rs74335351	G	A	20777021	0.09642	1.46459e-08	0.029264	0.00516515	0.723437	LINC01141	19294	intergenic	7.002	7	5	1
1	1	rs6689263	rs371631131	T	C	20780762	0.09344	NA	NA	NA	0.697838	LINC01141	23035	intergenic	2.214	6	1	0
1	1	rs6689263	rs374619151	G	C	20780763	0.09344	NA	NA	NA	0.697838	LINC01141	23036	intergenic	0.418	6	1	0
1	1	rs6689263	rs111068868	C	T	20780766	0.08648	NA	NA	NA	0.634788	LINC01141	23039	intergenic	4.132	6	1	0
1	1	rs6689263	rs112662287	C	T	20786824	0.09642	6.89927e-09	-0.0299181	0.00516421	0.723437	CAMK2N1	22060	intergenic	17.59	7	5	1
1	1	rs6689263	rs77167727	C	T	20790806	0.09642	7.62804e-09	0.0298051	0.00515974	0.723437	CAMK2N1	18078	intergenic	11.36	5	5	1
1	1	rs6689263	rs112660177	G	T	20796219	0.09642	5.78355e-09	-0.0299782	0.00514832	0.723437	CAMK2N1	12665	intergenic	0.685	4	5	1
1	1	rs6689263	rs74335325	G	A	20800758	0.08847	1.01251e-08	0.0311181	0.00543204	0.691456	CAMK2N1	8126	intergenic	1.598	5	5	1
1	1	rs6689263	rs75810319	G	T	20807073	0.1014	1.11e-09	0.0309444	0.0050789	0.731212	CAMK2N1	1811	intergenic	9.758	4	1	1
1	1	rs12072199	rs56127503	C	T	20814444	0.165	1.01862e-09	-0.024756	0.00405406	0.611507	CAMK2N1	1731	intergenic	5.916	5	5	1
1	1	rs12072199	rs56100950	G	A	20816766	0.165	1.17458e-09	0.0246619	0.00405378	0.611507	CAMK2N1	4053	intergenic	5.862	5	5	1
1	1	rs12072199	rs12085103	C	T	20817385	0.165	1.12017e-09	0.0246933	0.00405388	0.611507	CAMK2N1	4672	intergenic	0.634	7	5	1
1	1	rs12072199	rs10916805	G	C	20818659	0.165	8.78257e-10	0.0248484	0.0040535	0.611507	CAMK2N1	5946	intergenic	0.166	5	5	1
1	1	rs6689263	rs77645371	G	A	20818683	0.09145	9.29393e-10	0.0327887	0.00535669	0.716699	CAMK2N1	5970	intergenic	3.413	6	5	1
1	1	rs12072199	rs76480145	C	A	20821180	0.16	2.74604e-09	0.024526	0.00412472	0.603721	MUL1	4763	intergenic	8.256	4	1	1
1	1	rs12072199	rs74720529	C	A	20821534	0.174	2.03132e-09	-0.0238871	0.00398432	0.682716	MUL1	4409	intergenic	1.199	2b	2	1
1	1	rs12072199	rs12076947	G	A	20821965	0.175	7.82047e-10	-0.0232918	0.0037882	0.677326	MUL1	3978	intergenic	3.946	5	2	1
1	1	rs12072199	rs6658554	G	A	20824366	0.16	2.60801e-09	0.0245817	0.00412822	0.603721	MUL1	1577	intergenic	3.929	5	4	1
1	1	rs6689263	rs1044332	C	T	20826243	0.1163	3.61059e-09	0.0270362	0.00458155	0.616271	MUL1	0	UTR3	5.285	NA	4	1
1	1	rs6689263	rs111270978	C	A	20829303	0.1163	4.28627e-08	-0.0264104	0.00482061	0.616271	MUL1	0	intronic	2.658	6	4	1
1	1	rs6689263	rs17412284	G	A	20830127	0.1163	4.19775e-09	0.0269293	0.00458277	0.616271	MUL1	0	intronic	2.639	7	4	1
1	1	rs12072199	rs80274432	C	T	20831301	0.173	3.00843e-09	-0.0236807	0.0039926	0.677415	MUL1	0	intronic	2.128	7	1	1
1	1	rs6689263	rs76674902	G	A	20831675	0.1163	5.30861e-08	0.0262053	0.00481658	0.616271	MUL1	0	intronic	1.177	6	4	1
1	1	rs12072199	rs12566937	G	T	20832674	0.173	6.75522e-10	-0.0234167	0.0037942	0.677415	MUL1	0	intronic	7.025	5	1	1
1	1	rs12072199	rs6669244	C	T	20834789	0.173	7.61155e-10	-0.023355	0.00379582	0.677415	MUL1	0	upstream	6.652	4	1	1
1	1	rs12072199	rs79759487	C	A	20835407	0.173	2.8283e-09	-0.0237021	0.0039894	0.677415	MUL1	0	upstream	0.339	5	1	1
1	1	rs12072199	rs17412396	C	T	20835492	0.173	2.8283e-09	-0.0237021	0.0039894	0.677415	MUL1	0	upstream	0.25	7	1	1
1	1	rs6689263	rs111700084	G	A	20837080	0.1163	7.21269e-08	0.0259421	0.00481676	0.616271	MUL1	2426	intergenic	0.132	6	5	1
1	1	rs12072199	rs12057500	G	C	20837289	0.173	3.47328e-09	-0.0235633	0.00398871	0.677415	MUL1	2635	intergenic	3.699	7	5	1
1	1	rs12072199	rs17403898	C	A	20837541	0.173	3.65568e-09	-0.023546	0.00399147	0.677415	MUL1	2887	intergenic	0.821	6	5	1
1	1	rs6689263	rs111722163	C	T	20841953	0.1173	4.48271e-06	0.0315175	0.00687009	0.624772	MUL1	7299	intergenic	2.209	7	13	1
1	1	rs12072199	rs12094563	C	T	20844074	0.173	3.28287e-09	-0.0235784	0.00398501	0.688157	RPS4XP4	8408	intergenic	0.444	6	5	1
1	1	rs6689263	rs112684754	G	C	20846625	0.1173	5.51357e-08	0.0261103	0.00480509	0.624772	RPS4XP4	5857	intergenic	0.01	6	7	1
1	1	rs12072199	rs77280889	G	A	20850250	0.174	4.2606e-09	-0.0233822	0.00398081	0.693489	RPS4XP4	2232	intergenic	0.276	6	5	1
1	1	rs12072199	rs7544348	C	T	20851834	0.1909	4.84776e-10	-0.0231658	0.00372203	0.695196	RPS4XP4	0	upstream	0.816	7	5	1
1	1	rs12072199	rs7552144	G	A	20851931	0.174	2.20272e-09	0.0232104	0.00387997	0.693489	RPS4XP4	0	upstream	1.977	5	5	1
1	1	rs12072199	rs7530736	C	T	20852207	0.174	4.04887e-09	0.0234179	0.00398115	0.693489	RPS4XP4	0	upstream	1.555	7	5	1
1	1	rs6689263	rs77547636	G	A	20853036	0.1163	6.69034e-08	0.0259519	0.00480654	0.631712	RPS4XP4	0	ncRNA_exonic	1.097	3a	5	1
1	1	rs12072199	rs10916807	G	A	20855188	0.1909	1.57388e-09	-0.0230463	0.00381775	0.695196	RPS4XP4	1944	intergenic	11.77	7	5	1
1	1	rs12072199	rs10916808	C	T	20855542	0.1909	4.4831e-09	-0.0229595	0.00391446	0.695196	RPS4XP4	2298	intergenic	1.955	7	5	1
1	1	rs12072199	rs10916809	C	T	20855879	0.1889	5.1205e-10	0.0231502	0.00372467	0.682398	RPS4XP4	2635	intergenic	4.202	7	5	1
1	1	rs12072199	rs10916810	C	T	20856037	0.1909	5.37872e-10	0.0231106	0.00372293	0.695196	RPS4XP4	2793	intergenic	12.31	7	5	1
1	1	rs12072199	rs11811983	C	T	20856845	0.1909	2.19881e-09	-0.0234126	0.00391359	0.695196	RPS4XP4	3601	intergenic	2.087	4	5	1
1	1	rs12072199	rs6698887	G	A	20857064	0.175	7.86292e-10	0.0232641	0.00378421	0.688046	RPS4XP4	3820	intergenic	3.751	4	7	1
1	1	rs12072199	rs6690792	T	A	20857361	0.175	3.24936e-09	0.0235629	0.00398124	0.688046	RPS4XP4	4117	intergenic	5.442	4	7	1
1	1	rs12072199	rs77110732	G	A	20857643	0.175	3.11862e-09	0.0235745	0.00397867	0.688046	RPS4XP4	4399	intergenic	5.179	3a	7	1
1	1	rs6689263	rs75492067	G	C	20860147	0.1143	4.91366e-08	0.0267754	0.00490894	0.630225	RPS4XP4	6903	intergenic	0.388	3a	7	1
1	1	rs6689263	rs17404136	G	A	20861033	0.1143	4.70176e-09	-0.0279979	0.00477993	0.630225	RPS4XP4	7789	intergenic	2.175	5	5	1
1	1	rs12072199	rs12070795	G	A	20863796	0.1918	4.278e-08	0.0211712	0.00386409	0.795924	RPS4XP4	10552	intergenic	0.04	6	5	1
1	1	rs6689263	rs112214119	G	A	20864743	0.1103	4.0354e-05	-0.032138	0.00782815	0.643463	RPS4XP4	11499	intergenic	0.097	5	5	1
1	1	rs6689263	rs113923880	G	A	20864746	0.1103	4.28133e-05	-0.0320441	0.00783141	0.643463	RPS4XP4	11502	intergenic	4.503	4	5	1
1	1	rs12072199	rs12073420	G	T	20871181	0.1491	3.35166e-10	0.0255432	0.00406637	0.760276	FAM43B	7751	intergenic	8.878	7	5	1
1	1	rs6689263	rs111235962	C	T	20871750	0.09443	2.39708e-09	0.0311607	0.00522101	0.779172	FAM43B	7182	intergenic	6.502	6	5	1
1	1	rs12072199	rs112456461	C	A	20873804	0.163	1.80734e-09	0.0246112	0.00409216	0.849833	FAM43B	5128	intergenic	0.565	7	5	1
1	1	rs12072199	rs12074493	A	G	20875189	0.161	NA	NA	NA	0.826238	FAM43B	3743	intergenic	2.076	NA	5	1
1	1	rs12072199	rs4610976	C	T	20875420	0.161	2.1567e-09	-0.0245256	0.00409748	0.826238	FAM43B	3512	intergenic	10.22	6	5	1
1	1	rs6689263	rs4615814	C	T	20875459	0.09443	2.4726e-09	-0.0311263	0.00521969	0.779172	FAM43B	3473	intergenic	3.216	7	5	1
1	1	rs6689263	rs74701752	G	T	20875676	0.09443	2.94635e-09	0.0309725	0.005219	0.779172	FAM43B	3256	intergenic	0.105	6	5	1
1	1	rs12072199	rs12075943	G	A	20876208	0.1799	5.77157e-10	-0.0242082	0.00390673	0.9502	FAM43B	2724	intergenic	0.046	6	5	1
1	1	rs12072199	rs12069779	G	A	20877026	0.1869	9.81608e-10	-0.023742	0.00388426	0.993688	FAM43B	1906	intergenic	9.142	7	5	1
1	1	rs12072199	rs12072199	C	T	20877812	0.1879	2.19887e-10	-0.0234374	0.00369281	1	FAM43B	1120	intergenic	1.177	3a	2	1
1	1	rs12072199	rs10916812	C	A	20878201	0.1879	1.36801e-09	-0.0235285	0.00388311	1	FAM43B	0	upstream	1.906	5	1	1
1	1	rs12072199	rs6675648	G	A	20878692	0.1879	1.3752e-09	-0.0235271	0.00388342	1	FAM43B	0	upstream	0.108	4	1	1
1	1	rs12072199	rs111802442	G	A	20879156	0.1879	1.44165e-09	-0.0234962	0.00388319	1	FAM43B	0	UTR5	0.435	4	1	1
1	1	rs12072199	rs74058407	G	A	20880905	0.1879	1.51915e-09	-0.0234611	0.00388281	1	FAM43B	0	UTR3	3.477	4	1	1
1	1	rs12072199	rs3795509	T	A	20881309	0.1879	2.14254e-09	0.0232444	0.00388273	1	FAM43B	0	UTR3	6.08	5	2	1
1	1	rs12072199	rs10799637	C	T	20881754	0.1859	1.20591e-09	-0.0236277	0.00388648	0.987394	FAM43B	0	downstream	0.497	5	5	1
1	1	rs6689263	rs6689263	G	A	20882523	0.1183	3.15851e-10	-0.0282039	0.00448337	1	FAM43B	1011	intergenic	5.592	4	2	1
1	1	rs6689263	rs6676960	C	T	20882712	0.1203	3.70347e-09	0.0277541	0.00470654	0.981214	FAM43B	1200	intergenic	0.476	6	5	1
1	1	rs12072199	rs6691916	G	A	20882766	0.1869	1.70421e-09	-0.0234274	0.00388916	0.993699	FAM43B	1254	intergenic	0.48	7	5	1
1	1	rs6689263	rs6702976	G	A	20882794	0.1203	2.45471e-09	0.0281617	0.00472159	0.981214	FAM43B	1282	intergenic	0.53	5	5	1
1	1	rs6689263	rs60860959	C	T	20882864	0.1203	1.24635e-09	0.0289169	0.00476064	0.981214	FAM43B	1352	intergenic	1.269	5	5	1
1	1	rs6689263	rs76440167	G	A	20883582	0.09642	1.74627e-09	0.0311829	0.00518005	0.75958	FAM43B	2070	intergenic	5.523	5	5	1
1	1	rs6689263	rs79582714	C	T	20883608	0.09642	3.04331e-09	0.0306324	0.00516633	0.75958	FAM43B	2096	intergenic	5.017	5	5	1
1	1	rs17414302	rs76992245	G	C	20914745	0.09245	9.96336e-08	-0.0404567	0.00759409	0.840992	CDA	0	upstream	0.038	5	5	1
1	1	rs17414302	rs74056307	G	A	20956760	0.09344	1.82163e-09	0.0315129	0.00524083	0.965528	PINK1	3188	intergenic	8.667	5	5	1
1	1	rs17414302	rs71653623	C	T	20975168	0.06163	1.8646e-07	0.0345075	0.00662033	0.602442	PINK1-AS	0	ncRNA_exonic	4.101	3a	4	1
1	1	rs17414302	rs17414302	G	A	20976535	0.09046	7.46751e-10	0.0327006	0.00531211	1	PINK1-AS	0	ncRNA_exonic	2.755	3a	4	1
1	2	rs945213	rs28555101	G	T	32044601	0.328	NA	NA	NA	0.793121	TINAGL1	0	intronic	0.166	6	1	0
1	2	rs945213	rs945214	G	A	32047305	0.3773	NA	NA	NA	0.969064	TINAGL1	0	intronic	5.189	NA	1	0
1	2	rs945213	rs945213	G	T	32047632	0.3459	8.67066e-09	0.0182968	0.00317937	1	TINAGL1	0	intronic	1.987	NA	2	1
1	2	rs4949448	rs4949448	G	T	32062066	0.4801	1.74127e-09	0.0176603	0.00293348	1	TINAGL1	8778	intergenic	5.633	4	2	1
1	2	rs2292989	rs6682016	G	A	32064903	0.3539	7.40298e-12	0.0216919	0.00316686	0.7993	TINAGL1	11615	intergenic	1.843	6	5	1
1	2	rs4949454	rs11581611	G	A	32065385	0.4364	4.16998e-10	0.0192234	0.00307696	0.953585	TINAGL1	12097	intergenic	0.541	7	5	1
1	2	rs4949454	rs11579820	C	A	32065460	0.4364	9.42395e-11	-0.0199236	0.00307656	0.953585	TINAGL1	12172	intergenic	0.582	7	5	1
1	2	rs4949454	rs12032260	T	A	32068570	0.4026	9.90096e-05	0.0175772	0.00451508	0.728736	HCRTR1	14731	intergenic	3.925	6	5	0
1	2	rs4949454	rs190639719	T	A	32068572	0.4026	2.64341e-05	0.0189732	0.00451508	0.728736	HCRTR1	14729	intergenic	1.916	6	5	0
1	2	rs2292989	rs7523616	C	T	32068677	0.3529	2.82523e-12	-0.0221067	0.00316435	0.830759	HCRTR1	14624	intergenic	1.326	7	5	1
1	2	rs4949454	rs10914448	G	A	32068843	0.4354	6.2898e-11	0.0201202	0.00307804	0.949297	HCRTR1	14458	intergenic	8.031	6	5	1
1	2	rs4949454	rs6681414	G	A	32070234	0.4354	4.27131e-11	0.0200109	0.00303456	0.957768	HCRTR1	13067	intergenic	5.992	7	5	1
1	2	rs4949454	rs4949218	G	A	32070519	0.4354	6.54301e-11	0.0201012	0.00307792	0.957768	HCRTR1	12782	intergenic	3.411	5	5	1
1	2	rs2292989	rs4949219	G	A	32070766	0.3519	9.77567e-13	-0.0225733	0.00316435	0.835054	HCRTR1	12535	intergenic	0.404	7	5	1
1	2	rs2292989	rs6664789	G	C	32072406	0.3519	2.01533e-12	-0.0222542	0.00316407	0.835054	HCRTR1	10895	intergenic	3.564	7	5	1
1	2	rs2292989	rs6680160	G	A	32072737	0.3519	2.40126e-12	-0.0221759	0.00316394	0.835054	HCRTR1	10564	intergenic	0.073	6	5	1
1	2	rs4949454	rs7525618	C	T	32073766	0.4354	5.68189e-11	0.0201665	0.00307797	0.957768	HCRTR1	9535	intergenic	0.783	7	5	1
1	2	rs4949454	rs10914451	G	A	32073908	0.4354	2.05397e-10	0.0195675	0.00307798	0.957768	HCRTR1	9393	intergenic	4.865	7	5	1
1	2	rs4949454	rs10798876	G	C	32074514	0.4354	5.33909e-11	-0.0201952	0.003078	0.957768	HCRTR1	8787	intergenic	0.675	6	5	1
1	2	rs4949454	rs10914452	G	A	32074575	0.4354	1.94413e-10	0.0195934	0.00307798	0.957768	HCRTR1	8726	intergenic	5.292	7	5	1
1	2	rs2292989	rs10798877	G	A	32074747	0.3529	2.22003e-12	0.0222128	0.00316425	0.839647	HCRTR1	8554	intergenic	0.068	7	5	1
1	2	rs2292989	rs10914453	G	A	32075036	0.3519	7.73131e-13	-0.022113	0.0030859	0.843955	HCRTR1	8265	intergenic	2.553	5	5	1
1	2	rs4949454	rs2152110	G	C	32076144	0.4344	5.33909e-11	-0.020195	0.00307796	0.961968	HCRTR1	7157	intergenic	8.167	6	5	1
1	2	rs2292989	rs1464306	C	T	32076261	0.3519	2.05224e-12	-0.0222462	0.00316407	0.843955	HCRTR1	7040	intergenic	1.977	7	5	1
1	2	rs4949454	rs10914454	G	A	32078940	0.4384	4.11201e-11	0.0203094	0.00307719	0.954	HCRTR1	4361	intergenic	5.343	5	5	1
1	2	rs4949454	rs3753614	G	A	32081785	0.4135	4.45511e-10	0.0191037	0.00306288	0.855829	HCRTR1	1516	intergenic	5.581	NA	4	1
1	2	rs4949454	rs3753613	C	T	32082000	0.4384	2.14786e-11	-0.0200838	0.00299955	0.962324	HCRTR1	1301	intergenic	1.656	NA	5	1
1	2	rs4949454	rs3753612	G	C	32082410	0.4394	2.03812e-11	-0.0201067	0.00299954	0.958196	HCRTR1	0	upstream	1.708	5	5	1
1	2	rs2292989	rs3753611	C	T	32082486	0.3549	1.02502e-12	0.0224752	0.00315348	0.841427	HCRTR1	0	upstream	4.737	NA	5	1
1	2	rs4949454	rs11589306	G	C	32082822	0.4354	4.57064e-11	-0.0202544	0.00307617	0.974647	HCRTR1	0	upstream	6.431	4	2	1
1	2	rs2292989	rs11807225	G	C	32083193	0.3529	2.70434e-12	0.0220618	0.00315516	0.849256	HCRTR1	0	upstream	4.246	2b	1	1
1	2	rs4949454	rs12740754	G	C	32083273	0.4354	3.99613e-05	0.018307	0.00445675	0.974647	HCRTR1	0	upstream	22.2	4	1	1
1	2	rs4949454	rs1056526	C	T	32084904	0.4364	3.28495e-11	0.0202633	0.00305484	0.970459	HCRTR1	0	exonic	16.63	5	5	1
1	2	rs2292989	rs11575883	G	A	32085485	0.3688	1.87482e-11	0.0210678	0.00313721	0.79078	HCRTR1	0	intronic	0.539	5	5	1
1	2	rs4949454	rs968335	G	A	32085776	0.4354	7.75898e-12	0.0205298	0.00300015	0.966239	HCRTR1	0	intronic	4.637	5	5	1
1	2	rs2292989	rs10753257	G	A	32086089	0.3678	1.37084e-11	0.0210657	0.00311578	0.78629	HCRTR1	0	intronic	2.335	5	5	1
1	2	rs2292989	rs2280386	C	A	32086912	0.3529	2.38511e-13	-0.0227846	0.00311043	0.849256	HCRTR1	0	intronic	2.573	5	5	1
1	2	rs2292989	rs10914456	C	T	32088171	0.3638	1.03957e-12	-0.0213095	0.00299074	0.767528	HCRTR1	0	intronic	2.059	5	5	1
1	2	rs2292989	rs4949449	G	T	32088534	0.3638	1.26273e-11	-0.0213015	0.00314514	0.766362	HCRTR1	0	intronic	9.405	7	5	1
1	2	rs2292989	rs4949450	T	A	32088675	0.3479	2.53561e-13	0.0231496	0.00316381	0.825841	HCRTR1	0	intronic	4.766	6	5	1
1	2	rs2292989	rs4949451	G	A	32088913	0.3648	NA	NA	NA	0.763583	HCRTR1	0	intronic	0.6	6	5	0
1	2	rs4949454	rs3134718	C	T	32089839	0.4364	6.80799e-12	0.0211093	0.00307643	0.970459	HCRTR1	0	intronic	2.157	7	4	1
1	2	rs2292989	rs6663012	G	T	32091779	0.3628	1.38251e-12	-0.0214169	0.00302251	0.771491	HCRTR1	0	intronic	7.38	5	1	1
1	2	rs2292989	rs2271933	G	A	32092525	0.3668	5.42004e-13	-0.0215341	0.0029849	0.790222	HCRTR1	0	exonic	1.92	NA	2	1
1	2	rs4949454	rs2176807	G	T	32092735	0.4344	4.40913e-13	-0.0211893	0.00292574	0.970439	HCRTR1	0	UTR3	2.092	NA	2	1
1	2	rs2292989	rs871634	G	C	32093167	0.3499	8.96069e-14	0.0229983	0.0030848	0.81803	HCRTR1	0	intronic	12.12	4	2	1
1	2	rs4949454	rs6703093	C	T	32093561	0.4394	4.7271e-13	0.0211578	0.00292521	0.958196	HCRTR1	0	intronic	5.918	4	2	1
1	2	rs4949448	rs10914457	C	A	32094261	0.4364	2.27647e-09	0.0182024	0.00304554	0.726727	HCRTR1	0	intronic	14	5	2	1
1	2	rs4949454	rs1061770	G	A	32096265	0.4324	4.76961e-12	-0.0212875	0.00307967	0.995786	PEF1	0	exonic	7.63	NA	4	1
1	2	rs2292989	rs10914458	C	T	32096746	0.3648	3.12535e-12	-0.0213944	0.00306863	0.782529	HCRTR1:PEF1	0	intronic:intronic	5.678	5	4	1
1	2	rs2292989	rs10798879	C	T	32096815	0.3489	2.27836e-13	-0.0232069	0.00316543	0.840684	HCRTR1:PEF1	0	intronic:intronic	9.101	5	3	1
1	2	rs4949454	rs10914459	C	T	32096918	0.4334	4.28458e-12	-0.0213343	0.00307967	0.991546	PEF1:HCRTR1	0	intronic:intronic	14.11	7	3	1
1	2	rs2292989	rs10798880	G	T	32097088	0.3539	3.73559e-14	0.0227176	0.00300106	0.864183	PEF1:HCRTR1	0	intronic:intronic	7.251	7	3	1
1	2	rs4949454	rs4949454	G	A	32099041	0.4334	2.43866e-13	0.021439	0.00292793	1	PEF1	0	intronic	3.543	4	4	1
1	2	rs2292989	rs10798881	G	C	32101775	0.3499	2.56769e-13	0.0231385	0.00316301	0.836367	PEF1	0	intronic	0.596	5	4	1
1	2	rs4949454	rs7529064	C	A	32105192	0.4374	2.72488e-12	0.0206616	0.00295536	0.983232	PEF1	0	intronic	6.748	4	2	1
1	2	rs2292989	rs6425777	G	C	32105447	0.3648	1.63131e-11	0.0211929	0.00314635	0.774243	PEF1	0	intronic	1.194	4	2	1
1	2	rs2292989	rs7546297	G	A	32106494	0.3489	2.16704e-14	-0.022994	0.00300956	0.840684	PEF1	0	intronic	2.931	5	4	1
1	2	rs2292989	rs6699558	C	T	32107622	0.3648	1.15679e-11	-0.0213536	0.00314694	0.782529	PEF1	0	intronic	9.22	7	4	1
1	2	rs2292989	rs10798882	G	C	32108547	0.3559	6.62146e-14	-0.0225247	0.00300524	0.864572	PEF1	0	intronic	3.469	6	1	1
1	2	rs2292989	rs7524405	C	A	32108579	0.3559	5.88459e-14	0.0225702	0.0030051	0.864572	PEF1	0	intronic	6.629	6	1	1
1	2	rs4949454	rs7549590	G	A	32109849	0.4344	2.82497e-13	0.0213937	0.00292964	0.953593	ENSG00000235790	0	ncRNA_exonic	7.271	4	1	1
1	2	rs4949454	rs7542583	G	A	32110813	0.4334	3.37703e-13	-0.0213394	0.00293186	0.957805	ENSG00000264078:ENSG00000235790	0	ncRNA_intronic:ncRNA_intronic	8.344	4	1	1
1	2	rs4949454	rs10914460	C	T	32113216	0.4384	1.69231e-05	-0.019173	0.00445672	0.937063	ENSG00000235790:ENSG00000264078	0	ncRNA_intronic:ncRNA_intronic	1.324	5	5	1
1	2	rs4949454	rs10914461	G	A	32113217	0.4394	7.85953e-11	0.0200254	0.00307929	0.941256	ENSG00000235790:ENSG00000264078	0	ncRNA_intronic:ncRNA_intronic	0.738	5	5	1
1	2	rs2292989	rs4949455	G	A	32114793	0.3569	1.19791e-13	0.0222813	0.00300408	0.869274	ENSG00000264078	0	ncRNA_exonic	6.912	7	5	1
1	2	rs4949454	rs2139539	C	T	32117779	0.4334	5.16452e-13	0.0211651	0.00293109	0.941153	ENSG00000235790	0	ncRNA_exonic	5.731	5	4	1
1	2	rs2292989	rs1061392	C	A	32118160	0.3748	2.90242e-06	0.0212685	0.00454687	0.787702	ENSG00000235790	0	ncRNA_intronic	10.05	NA	4	1
1	2	rs4949454	rs3817398	C	T	32119431	0.4344	6.52092e-13	-0.0210872	0.00293321	0.936952	ENSG00000235790	0	ncRNA_intronic	4.881	4	4	1
1	2	rs2292989	rs7545321	G	A	32122164	0.3598	9.46763e-13	-0.0220009	0.00308221	0.821249	ENSG00000235790	0	ncRNA_intronic	4.389	5	4	1
1	2	rs4949454	rs56074668	C	T	32123801	0.4364	1.22504e-11	-0.0208523	0.00307681	0.921174	ENSG00000235790	0	ncRNA_intronic	13.57	2b	2	1
1	2	rs4949454	rs10914462	G	A	32125943	0.4195	5.17605e-13	0.0218261	0.00302276	0.885564	COL16A1	0	intronic	8.253	5	4	1
1	2	rs41263967	rs41263967	C	T	32126135	0.1362	8.42952e-10	-0.0284082	0.00462928	1	COL16A1	0	intronic	4.661	2b	4	1
1	2	rs4949454	rs2271927	C	T	32127911	0.4016	3.6858e-13	-0.0220632	0.00303624	0.820226	COL16A1	0	intronic	5.174	5	4	1
1	2	rs4949454	rs2271928	G	A	32127953	0.4016	2.17955e-13	-0.0217221	0.0029605	0.820226	COL16A1	0	exonic	8.853	5	4	1
1	2	rs4949454	rs1568396	G	C	32128283	0.4563	0.000135949	0.0169864	0.00445203	0.691545	COL16A1	0	intronic	0.635	5	4	1
1	2	rs4949454	rs12032291	G	A	32129041	0.4026	6.43977e-13	0.0218188	0.00303426	0.815026	COL16A1	0	intronic	3.107	5	4	1
1	2	rs4949454	rs1356803	G	C	32131163	0.4423	1.01041e-11	-0.0204079	0.00299896	0.897392	COL16A1	0	intronic	4.798	5	4	1
1	2	rs2292989	rs10914463	C	T	32132063	0.3946	1.55588e-10	0.0199215	0.00311283	0.7563	COL16A1	0	intronic	7.274	2b	2	1
1	2	rs2292989	rs2292988	C	T	32133737	0.337	1.9869e-14	-0.0233502	0.00305173	0.985549	COL16A1	0	intronic	6.418	5	3	1
1	2	rs2292989	rs7512805	C	T	32134763	0.3827	2.57384e-11	0.0202094	0.00303031	0.812356	COL16A1	0	intronic	5.245	2c	4	1
1	2	rs2292989	rs6425778	T	A	32135022	0.3688	2.8886e-12	0.021336	0.0030554	0.864947	COL16A1	0	intronic	7.126	4	2	1
1	2	rs4949454	rs7537646	G	A	32135495	0.4026	3.50247e-11	0.0195035	0.00294449	0.72508	COL16A1	0	intronic	8.576	4	2	1
1	2	rs2292989	rs2292989	G	A	32135773	0.336	1.46015e-14	0.0234297	0.00304639	1	COL16A1	0	intronic	13.51	4	1	1
1	2	rs4949454	rs1474182	G	A	32136398	0.4046	9.38004e-13	0.0210243	0.00294486	0.739287	COL16A1	0	intronic	14.03	5	1	1
1	2	rs4949459	rs1474181	G	C	32136610	0.4145	4.94298e-12	-0.0208475	0.00301822	0.733445	COL16A1	0	intronic	5.169	5	2	1
1	2	rs4949459	rs909002	C	T	32139635	0.4165	3.05273e-12	0.0205235	0.00294232	0.740003	COL16A1	0	intronic	8.33	7	2	1
1	2	rs2292989	rs4949456	G	A	32140039	0.3489	3.80375e-13	-0.0225988	0.00311177	0.914121	COL16A1	0	intronic	7.128	5	2	1
1	2	rs2292989	rs4949457	C	T	32140053	0.337	3.05902e-14	-0.0231574	0.00304871	0.966824	COL16A1	0	intronic	6.797	5	2	1
1	2	rs4949459	rs10798883	C	T	32140305	0.4165	6.62701e-12	0.0207147	0.00301722	0.740003	COL16A1	0	intronic	4.311	4	2	1
1	2	rs4949459	rs2292993	C	T	32140733	0.4155	4.05339e-12	0.0209286	0.00301768	0.737199	COL16A1	0	intronic	11.36	5	2	1
1	2	rs4949459	rs4949458	G	T	32142332	0.4503	1.05583e-09	-0.0183039	0.00300028	0.983217	COL16A1	0	intronic	18.06	5	4	1
1	2	rs4949459	rs4949459	G	T	32142354	0.4543	6.6587e-10	0.0180402	0.00292197	1	COL16A1	0	intronic	14.66	5	4	1
1	2	rs4949459	rs4949460	G	A	32143138	0.4215	2.69472e-09	0.0179108	0.00301063	0.865816	COL16A1	0	intronic	2.721	4	4	1
1	3	rs1140227	rs35080169	G	A	41454959	0.1103	7.67965e-08	-0.0259928	0.00483632	0.967812	CTPS1	0	intronic	9.546	5	2	1
1	3	rs1140227	rs12743340	G	A	41456032	0.1103	4.67064e-08	0.0255634	0.00467902	0.967812	CTPS1	0	intronic	3.815	5	2	1
1	3	rs1140227	rs34502739	G	A	41459146	0.1103	2.08057e-08	0.0270762	0.00483057	0.967812	CTPS1	0	intronic	0.066	5	4	1
1	3	rs1140227	rs67450703	G	A	41460129	0.1103	2.62676e-08	0.0268784	0.0048302	0.967812	CTPS1	0	intronic	5.356	6	4	1
1	3	rs1140227	rs12749196	G	A	41460783	0.1074	6.43073e-07	-0.0247172	0.00496549	0.93502	CTPS1	0	intronic	12.22	5	4	1
1	3	rs1140227	rs12047657	G	C	41461513	0.1074	4.67204e-07	-0.024404	0.00484272	0.93502	CTPS1	0	intronic	1.335	5	4	1
1	3	rs1140227	rs12027691	C	T	41462032	0.1074	6.68787e-07	-0.0246795	0.00496549	0.93502	CTPS1	0	intronic	6.714	4	4	1
1	3	rs1140227	rs12047078	C	T	41462986	0.1074	5.79077e-07	0.0248137	0.00496467	0.93502	CTPS1	0	intronic	1.974	5	4	1
1	3	rs1140227	rs12739052	C	A	41464455	0.1074	6.3749e-07	-0.0247266	0.00496569	0.93502	CTPS1	0	intronic	3.42	5	4	1
1	3	rs1140227	rs12748235	G	A	41466221	0.1074	6.34716e-07	-0.0247298	0.00496549	0.93502	CTPS1	0	intronic	1.281	7	4	1
1	3	rs1140227	rs13376450	G	A	41469043	0.1103	2.24909e-08	0.0269347	0.00481694	0.967812	CTPS1	0	intronic	5.864	4	2	1
1	3	rs1140227	rs67460888	C	T	41469337	0.1103	1.8779e-08	0.0271711	0.00483224	0.967812	CTPS1	0	intronic	2.632	4	2	1
1	3	rs1140227	rs12023079	G	A	41470111	0.1103	1.87352e-08	-0.0265002	0.00471257	0.967812	CTPS1	0	intronic	5.183	2b	4	1
1	3	rs1140227	rs35044078	G	C	41474400	0.1074	6.1562e-07	0.024752	0.00496405	0.93502	CTPS1	0	intronic	7.557	7	4	1
1	3	rs1140227	rs36084778	G	A	41479538	0.1113	1.62128e-08	0.0272862	0.00483094	0.957447	CTPS1	1303	intergenic	2.085	4	4	1
1	3	rs1140227	rs11209363	C	T	41485077	0.1113	6.552e-08	0.0248044	0.00459083	0.957447	SLFNL1	0	intronic	2.435	2b	4	1
1	3	rs1140227	rs3738369	G	A	41486408	0.1083	6.57106e-07	-0.0233227	0.00468928	0.924664	SLFNL1	0	UTR5	3.034	4	4	1
1	3	rs1140227	rs4996176	G	T	41488168	0.1074	5.37509e-07	-0.0248635	0.00496038	0.93502	SLFNL1	0	UTR5	0.227	4	4	1
1	3	rs1140227	rs35496942	G	A	41488904	0.1074	7.55276e-07	-0.0245228	0.00495752	0.93502	SLFNL1	0	UTR5	2.711	4	4	1
1	3	rs1140227	rs12031277	G	A	41491801	0.1083	1.10793e-06	0.0229762	0.00471652	0.924664	SCMH1	1071	intergenic	0.876	4	4	1
1	3	rs1140227	rs1140227	C	T	41493811	0.1074	3.71516e-08	-0.0266032	0.00483354	1	SCMH1	0	UTR3	6.864	NA	4	1
1	3	rs1140227	rs16911	C	T	41498021	0.1113	3.4707e-08	-0.0253263	0.00459153	0.957447	SCMH1	0	intronic	1.653	NA	4	1
1	3	rs1140227	rs2281509	C	T	41500009	0.1123	0.00116248	0.0225373	0.00693897	0.947256	SCMH1	0	intronic	0.323	NA	4	1
1	3	rs1140227	rs2300658	G	A	41505022	0.1123	3.77074e-08	-0.0252582	0.00459134	0.947256	SCMH1	0	intronic	7.898	NA	4	1
1	3	rs1140227	rs2300655	G	A	41508141	0.1133	1.55881e-08	-0.02725	0.00481878	0.937235	SCMH1	0	intronic	12.53	NA	4	1
1	3	rs1140227	rs10489521	C	T	41508490	0.1123	1.10083e-08	-0.02691	0.00470914	0.947256	SCMH1	0	intronic	5.073	NA	4	1
1	3	rs1140227	rs12729448	G	A	41509834	0.1123	2.90369e-08	-0.0257349	0.00463931	0.947256	SCMH1	0	intronic	5.824	4	2	1
1	3	rs1140227	rs2268678	G	A	41511053	0.1123	3.30515e-08	-0.0253667	0.0045917	0.947256	SCMH1	0	intronic	7.813	NA	2	1
1	3	rs1140227	rs10489520	C	A	41511755	0.1123	3.6621e-08	-0.0252771	0.00459047	0.947256	SCMH1	0	intronic	2.577	NA	2	1
1	3	rs1140227	rs12406620	T	A	41512664	0.1123	3.73421e-08	0.0252623	0.00459065	0.947256	SCMH1	0	intronic	4.236	7	4	1
1	3	rs1140227	rs35444705	G	T	41515320	0.1123	1.00236e-08	0.0276649	0.0048278	0.947256	SCMH1	0	intronic	9.551	6	4	1
1	3	rs1140227	rs35201793	G	A	41521922	0.09841	1.36797e-07	-0.0268326	0.00509206	0.818861	SCMH1	0	intronic	1.118	7	4	1
1	3	rs1140227	rs12729586	C	A	41522377	0.1123	1.08986e-08	-0.0269128	0.00470824	0.947256	SCMH1	0	intronic	0.392	5	4	1
1	3	rs1140227	rs34486565	C	T	41522510	0.1123	1.57421e-08	-0.0272918	0.00482761	0.947256	SCMH1	0	intronic	3.316	5	4	1
1	3	rs1140227	rs12742379	G	A	41526381	0.1123	1.03139e-08	0.0269559	0.00470806	0.947256	SCMH1	0	intronic	5.467	7	4	1
1	3	rs1140227	rs12722762	C	T	41526426	0.1123	1.77084e-08	-0.0271951	0.0048278	0.947256	SCMH1	0	intronic	3.568	7	4	1
1	3	rs1140227	rs12044302	G	C	41528389	0.1123	1.48401e-08	-0.0272927	0.00481914	0.947256	SCMH1	0	intronic	0.805	7	4	1
1	3	rs1140227	rs12045171	G	A	41528805	0.1123	3.30515e-08	-0.0251205	0.00454715	0.947256	SCMH1	0	intronic	0.129	5	4	1
1	3	rs1140227	rs12046059	T	A	41533012	0.1123	1.43374e-08	0.0273776	0.00482909	0.947256	SCMH1	0	intronic	1.846	6	4	1
1	3	rs1140227	rs12024115	C	T	41534357	0.1332	2.87562e-07	-0.0237289	0.00462424	0.777134	SCMH1	0	intronic	0.273	7	4	1
1	3	rs1140227	rs16827876	G	T	41539536	0.1123	3.59134e-08	0.025261	0.00458469	0.947256	SCMH1	0	intronic	1.453	6	4	1
1	3	rs1140227	rs12023623	G	A	41540636	0.1133	1.83255e-08	-0.0271655	0.00482761	0.93836	SCMH1	0	intronic	0.371	7	4	1
1	3	rs1140227	rs34979067	G	A	41543084	0.1123	1.78826e-08	-0.0271859	0.00482761	0.947256	SCMH1	0	intronic	2.086	7	4	1
1	3	rs1140227	rs35190461	C	T	41543135	0.1123	1.78826e-08	0.0271859	0.00482761	0.947256	SCMH1	0	intronic	10.5	6	4	1
1	3	rs1140227	rs35147684	C	T	41548385	0.1113	0.00172556	-0.0217911	0.00695358	0.936277	SCMH1	0	intronic	0.61	6	5	1
1	3	rs1140227	rs35395205	G	A	41550741	0.1123	0.00128826	0.0222803	0.00692239	0.947256	SCMH1	0	intronic	0.802	6	5	1
1	3	rs1140227	rs34660906	C	T	41551968	0.1014	3.40371e-07	-0.0260729	0.00511274	0.810898	SCMH1	0	intronic	8.268	5	5	1
1	3	rs1140227	rs12022978	G	A	41554088	0.1123	3.53918e-08	0.0253018	0.00458996	0.947256	SCMH1	0	intronic	8.173	6	4	1
1	3	rs1140227	rs144485091	C	T	41558595	0.1123	8.68704e-09	0.0282003	0.00490053	0.947256	SCMH1	0	intronic	1.925	5	5	1
1	3	rs1140227	rs12736881	G	A	41558996	0.1123	1.66972e-08	-0.0272419	0.00482743	0.947256	SCMH1	0	intronic	1.832	6	5	1
1	3	rs1140227	rs34386859	C	T	41564024	0.1123	1.12143e-08	-0.0274711	0.00481	0.926262	SCMH1	0	intronic	1.954	7	5	1
1	3	rs1140227	rs2300649	C	T	41569203	0.1123	3.45379e-08	0.0253205	0.00458977	0.947256	SCMH1	0	intronic	5.353	NA	5	1
1	3	rs1140227	rs11209531	C	T	41571021	0.1123	3.62656e-08	-0.0252801	0.0045896	0.947256	SCMH1	0	intronic	0.896	7	4	1
1	3	rs1140227	rs3820090	G	A	41573652	0.1113	1.15189e-08	0.0277766	0.00486737	0.915344	SCMH1	0	intronic	13.59	7	4	1
1	3	rs1140227	rs3904243	G	T	41574852	0.1133	1.536e-08	0.0273059	0.00482651	0.937235	SCMH1	0	intronic	1.93	NA	1	1
1	3	rs1140227	rs11209545	G	T	41576357	0.1133	1.58975e-08	0.0272753	0.00482614	0.937235	SCMH1	0	intronic	10.83	6	2	1
1	3	rs1140227	rs11209576	C	T	41586029	0.1133	3.38694e-08	0.0253372	0.00458995	0.937235	SCMH1	0	intronic	0.883	5	4	1
1	3	rs1140227	rs3766324	G	A	41588653	0.1133	1.47673e-08	0.0273437	0.00482743	0.937235	SCMH1	0	intronic	6.243	2b	4	1
1	3	rs1140227	rs12041523	G	T	41598029	0.1133	0.00119213	0.0224701	0.00693359	0.937235	SCMH1	0	intronic	13.01	7	4	1
1	3	rs1140227	rs12759023	C	T	41603978	0.1133	2.90975e-08	0.0254692	0.0045917	0.937235	SCMH1	0	intronic	12.47	6	4	1
1	3	rs1140227	rs34286980	G	A	41608389	0.1133	1.46948e-08	0.0273551	0.00482872	0.937235	SCMH1	0	intronic	5.783	7	4	1
1	3	rs1140227	rs35071528	G	C	41612657	0.1034	1.90396e-07	0.0266328	0.00511335	0.80976	SCMH1	0	intronic	1.139	6	4	1
1	3	rs1140227	rs71648534	G	T	41613747	0.1133	3.25263e-08	-0.0266845	0.0048278	0.937235	SCMH1	0	intronic	4.612	7	4	1
1	3	rs1140227	rs71648535	G	A	41613750	0.1133	3.1298e-08	-0.0267161	0.00482761	0.937235	SCMH1	0	intronic	7.432	7	4	1
1	3	rs1140227	rs12048187	G	A	41616183	0.1133	1.55881e-08	0.0273	0.00482761	0.937235	SCMH1	0	intronic	3.212	6	4	1
1	3	rs1140227	rs12741932	C	A	41621182	0.1133	1.52097e-08	0.0273266	0.00482872	0.937235	SCMH1	0	intronic	0.198	6	4	1
1	3	rs1140227	rs71648536	T	A	41632008	0.1133	2.94971e-08	-0.0267703	0.00482835	0.937235	SCMH1	0	intronic	3.002	6	5	1
1	3	rs1140227	rs12744845	C	G	41642700	0.1133	NA	NA	NA	0.937235	SCMH1	0	intronic	7.854	6	5	1
1	3	rs1140227	rs12405355	T	G	41644485	0.1133	NA	NA	NA	0.937235	SCMH1	0	intronic	10.05	6	5	1
1	3	rs1140227	rs12036051	G	A	41647664	0.1133	0.00125927	0.0223823	0.00694004	0.937235	SCMH1	0	intronic	7.81	7	5	1
1	3	rs1140227	rs12742803	G	A	41648131	0.1133	1.52097e-08	-0.0273256	0.00482854	0.937235	SCMH1	0	intronic	1.848	5	4	1
1	3	rs1140227	rs12408956	G	A	41651952	0.1133	3.48772e-08	-0.0253204	0.00459119	0.937235	SCMH1	0	intronic	1.002	6	4	1
1	3	rs1140227	rs35992757	C	T	41652862	0.1133	1.55117e-08	-0.0273093	0.00482854	0.937235	SCMH1	0	intronic	0.674	6	5	1
1	3	rs1140227	rs12044539	C	A	41661732	0.1133	3.37043e-08	0.025348	0.00459118	0.937235	SCMH1	0	intronic	1.29	6	5	1
1	3	rs1140227	rs12759050	T	A	41664204	0.1133	1.58196e-08	-0.0272919	0.00482835	0.937235	SCMH1	0	intronic	14.43	NA	5	1
1	3	rs1140227	rs71648538	G	C	41666087	0.1133	1.57421e-08	-0.027296	0.00482835	0.937235	SCMH1	0	intronic	1.057	6	5	1
1	3	rs1140227	rs35967406	C	T	41670853	0.1133	1.56649e-08	0.0273011	0.00482854	0.937235	SCMH1	0	intronic	7.869	6	4	1
1	3	rs1140227	rs34216154	G	A	41670907	0.1133	1.58196e-08	-0.027293	0.00482854	0.937235	SCMH1	0	intronic	0.273	6	4	1
1	3	rs1140227	rs12045995	G	A	41673608	0.1133	0.00126214	0.0223782	0.00694017	0.937235	SCMH1	0	intronic	3.648	7	5	1
1	3	rs1140227	rs1032728	A	T	41679566	0.1143	NA	NA	NA	0.92738	SCMH1	0	intronic	2.606	6	5	0
1	3	rs1140227	rs12029321	G	C	41682530	0.1143	2.07046e-08	-0.0270667	0.00482817	0.92738	SCMH1	0	intronic	11.56	5	4	1
1	3	rs1140227	rs35286837	G	T	41682998	0.1143	2.49047e-08	0.0269119	0.00482817	0.92738	SCMH1	0	intronic	5.845	6	4	1
1	3	rs1140227	rs11209734	C	T	41698074	0.1143	2.31975e-08	-0.0256457	0.00459083	0.92738	SCMH1	0	intronic	14.02	4	5	1
1	3	rs1140227	rs12037037	C	T	41698256	0.1143	2.41326e-08	-0.0256141	0.00459083	0.92738	SCMH1	0	intronic	5.387	4	5	1
1	3	rs1140227	rs34813691	G	A	41700332	0.1143	1.51351e-08	-0.0273286	0.00482835	0.92738	SCMH1	0	intronic	1.751	5	5	1
1	3	rs1140227	rs8179465	G	A	41701747	0.1143	2.41326e-08	-0.0256141	0.00459083	0.92738	SCMH1	0	intronic	13.68	7	5	1
1	3	rs1140227	rs12754476	C	A	41707651	0.1143	0.000768087	-0.0233469	0.00694012	0.92738	SCMH1	0	intronic	10.78	4	1	1
1	3	rs1140227	rs2363805	G	T	41719434	0.1143	1.67792e-08	-0.0272451	0.00482872	0.92738	ENSG00000235358	0	ncRNA_intronic	1.534	6	9	1
1	3	rs1140227	rs71648540	G	A	41722295	0.1143	1.57421e-08	-0.0272981	0.00482872	0.92738	ENSG00000235358	0	ncRNA_intronic	3.145	7	5	1
1	3	rs1140227	rs10524	C	T	41726473	0.1173	1.90564e-08	0.0270565	0.00481401	0.898768	ENSG00000235358	0	ncRNA_exonic	1.213	7	5	1
1	3	rs1140227	rs111309254	G	A	41736000	0.1173	1.18253e-08	0.0275008	0.00482282	0.898768	ENSG00000235358	0	ncRNA_intronic	2.399	7	5	1
1	3	rs1140227	rs4131949	C	T	41738637	0.1173	2.38613e-08	-0.0258453	0.00463063	0.898768	ENSG00000235358	0	ncRNA_intronic	10.79	4	5	1
1	3	rs1140227	rs35813191	C	T	41742800	0.1173	1.37831e-08	0.0273631	0.0048208	0.898768	ENSG00000235358	0	ncRNA_intronic	1.348	6	5	1
1	3	rs1140227	rs35883594	G	A	41744093	0.1173	1.03425e-08	0.0276181	0.00482411	0.898768	ENSG00000235358	0	ncRNA_intronic	3.126	5	2	1
1	3	rs1140227	rs16828019	C	T	41745035	0.1173	3.94607e-09	-0.0276946	0.00470482	0.898768	ENSG00000235358	0	ncRNA_intronic	3.175	6	5	1
1	3	rs12025777	rs12025777	G	T	41748897	0.07952	5.29933e-11	-0.0357291	0.00544462	1	ENSG00000235358	0	ncRNA_intronic	2.94	5	5	1
1	3	rs12035012	rs12035012	C	A	41750648	0.2137	1.44628e-18	-0.0318854	0.00362591	1	ENSG00000235358	0	downstream	5.084	7	5	1
1	3	rs12035012	rs34762587	C	T	41752465	0.3091	4.58657e-07	0.0166121	0.00329419	0.60348	ENSG00000235358	1932	intergenic	10.69	4	5	1
1	3	rs12035012	rs12029950	G	A	41753165	0.2127	4.47576e-18	-0.0305958	0.00353055	0.994375	ENSG00000235358	2632	intergenic	5.416	6	5	1
1	3	rs12035012	rs35318047	C	T	41755166	0.2137	2.56595e-17	-0.0314236	0.00371226	1	ENSG00000235358	4633	intergenic	2.195	6	5	1
1	3	rs12035012	rs35493284	T	A	41755189	0.2137	2.18769e-17	-0.031492	0.0037122	1	ENSG00000235358	4656	intergenic	15.01	6	5	1
1	3	rs12035012	rs12027685	G	A	41756298	0.2127	5.24272e-18	-0.0305321	0.00353055	0.994375	ENSG00000235358	5765	intergenic	8.462	5	5	1
1	3	rs12035012	rs12024413	G	A	41756416	0.2127	4.54376e-18	0.0305862	0.00353015	0.994375	ENSG00000235358	5883	intergenic	3.498	5	5	1
1	3	rs12035012	rs34027267	C	T	41756677	0.2127	3.76272e-17	0.0312637	0.003713	0.994375	ENSG00000235358	6144	intergenic	4.5	3a	5	1
1	3	rs12035012	rs12025254	G	A	41756906	0.2137	3.32865e-17	0.0313144	0.00371269	1	ENSG00000235358	6373	intergenic	4.303	5	5	1
1	3	rs12035012	rs12722758	G	A	41757015	0.2127	4.50963e-18	-0.0305948	0.00353079	0.994375	ENSG00000235358	6482	intergenic	17.44	5	5	1
1	3	rs12035012	rs12723893	C	T	41757040	0.2127	2.32872e-18	-0.03165	0.00362123	0.994375	ENSG00000235358	6507	intergenic	15.64	5	5	1
1	3	rs12035012	rs12035913	C	T	41757057	0.2127	4.93634e-18	-0.0305584	0.00353079	0.994375	ENSG00000235358	6524	intergenic	18.03	5	5	1
1	3	rs12035012	rs1343776	G	A	41757718	0.2127	5.82467e-18	-0.0304902	0.00353061	0.994375	ENSG00000235358	7185	intergenic	19.15	NA	5	1
1	3	rs12035012	rs1343775	G	A	41757993	0.2137	3.84875e-18	0.0306828	0.00353359	1	ENSG00000235358	7460	intergenic	2.143	NA	5	1
1	3	rs12035012	rs12749636	G	A	41758446	0.2137	3.50105e-17	0.0312966	0.00371318	1	ENSG00000235358	7913	intergenic	0.073	6	5	1
1	3	rs12035012	rs60552457	C	A	41759499	0.2127	3.95727e-17	-0.0312459	0.00371349	0.994375	ENSG00000235358	8966	intergenic	3.321	5	5	1
1	3	rs12035012	rs12739950	C	T	41759891	0.2127	6.232e-18	-0.0304972	0.00353459	0.994375	ENSG00000235358	9358	intergenic	4.671	5	5	1
1	3	rs12035012	rs12740093	C	T	41760001	0.2127	5.24272e-18	-0.0305361	0.00353102	0.994375	ENSG00000235358	9468	intergenic	4.967	5	5	1
1	3	rs12035012	rs12038894	C	T	41760207	0.2127	1.56046e-17	-0.0300929	0.00353096	0.994375	ENSG00000235358	9674	intergenic	2.629	5	5	1
1	3	rs12035012	rs12038924	C	T	41760317	0.2127	5.48474e-18	-0.0305179	0.00353102	0.994375	ENSG00000235358	9784	intergenic	5.422	5	5	1
1	3	rs12035012	rs12032514	G	A	41760562	0.2127	5.20342e-18	-0.0305392	0.00353102	0.994375	ENSG00000235358	10029	intergenic	2.01	6	5	1
1	3	rs12035012	rs12039767	C	T	41760860	0.2127	4.86256e-18	-0.0305644	0.00353079	0.994375	ENSG00000235358	10327	intergenic	2.558	6	5	1
1	3	rs12035012	rs12030183	C	T	41761220	0.3101	7.7303e-08	0.0168324	0.00313259	0.600728	ENSG00000235358	10687	intergenic	2.27	5	5	1
1	3	rs12035012	rs12731400	C	T	41761352	0.2137	4.0884e-18	0.0306312	0.00353044	1	ENSG00000235358	10819	intergenic	1.713	6	5	1
1	3	rs12035012	rs12032756	G	A	41761429	0.2137	4.34277e-18	-0.0306068	0.00353043	1	ENSG00000235358	10896	intergenic	0.412	7	5	1
1	3	rs12035012	rs55859000	C	T	41761441	0.2137	3.16463e-17	0.0313374	0.00371282	1	ENSG00000235358	10908	intergenic	0.169	6	5	1
1	3	rs12035012	rs12031068	C	T	41761715	0.2137	9.59215e-17	0.030851	0.00371263	1	ENSG00000235358	11182	intergenic	0.313	6	5	1
1	3	rs12035012	rs12040690	G	C	41761737	0.2147	1.04462e-16	0.0308129	0.00371257	0.994375	ENSG00000235358	11204	intergenic	0.877	7	5	1
1	3	rs12035012	rs12030372	G	A	41762029	0.2137	5.36238e-18	0.030518	0.00352997	1	ENSG00000235358	11496	intergenic	6.744	5	5	1
1	3	rs12035012	rs12030420	T	A	41762156	0.3091	1.03196e-07	0.0170953	0.00321279	0.60348	ENSG00000235358	11623	intergenic	1.296	5	5	1
1	3	rs12035012	rs12032162	C	T	41762935	0.2137	4.02714e-18	0.0306352	0.0035302	1	ENSG00000235358	12402	intergenic	0.19	7	5	1
1	3	rs12035012	rs12031417	G	A	41763028	0.2137	2.94406e-17	0.0313666	0.00371257	1	ENSG00000235358	12495	intergenic	5.354	7	5	1
1	3	rs12035012	rs12037560	C	A	41763891	0.2137	3.90733e-18	-0.0306509	0.00353061	1	ENSG00000235358	13358	intergenic	1.523	7	5	1
1	3	rs12035012	rs12037588	G	C	41763955	0.2137	3.42612e-17	0.0313055	0.00371312	1	ENSG00000235358	13422	intergenic	2.939	7	5	1
1	3	rs12035012	rs12037657	C	T	41764175	0.2137	2.49927e-18	-0.0308059	0.00352788	1	ENSG00000235358	13642	intergenic	0.718	7	5	1
1	3	rs12035012	rs36143444	C	T	41764310	0.2197	NA	NA	NA	0.955837	ENSG00000235358	13777	intergenic	9.486	NA	5	0
1	3	rs12035012	rs12027990	C	T	41764437	0.2137	3.95727e-17	0.0312315	0.00371177	1	ENSG00000235358	13904	intergenic	1.887	7	5	1
1	3	rs12035012	rs12028010	C	T	41764471	0.2207	4.57186e-17	0.0299426	0.00356577	0.950827	ENSG00000235358	13938	intergenic	0.284	7	5	1
1	3	rs12035012	rs34190295	C	T	41765879	0.2127	4.1319e-17	0.0312029	0.00371061	0.994375	ENSG00000235358	15346	intergenic	1.693	7	5	1
1	3	rs12035012	rs34961305	G	A	41765944	0.2127	9.8689e-17	0.0308211	0.00371055	0.994375	ENSG00000235358	15411	intergenic	0.692	7	5	1
1	3	rs12035012	rs35812095	C	T	41766074	0.2127	1.19543e-16	0.0307366	0.00371055	0.994375	ENSG00000235358	15541	intergenic	3.801	5	5	1
1	3	rs12035012	rs2364535	G	A	41766236	0.2137	9.39492e-18	-0.0302766	0.00352828	0.988707	ENSG00000235358	15703	intergenic	16.6	6	5	1
1	3	rs12035012	rs12030762	C	T	41766761	0.2107	8.58928e-18	0.0303849	0.00353665	0.983164	ENSG00000235358	16228	intergenic	15.21	6	5	1
1	3	rs12035012	rs35529558	G	A	41767022	0.2127	4.31413e-17	0.0311836	0.00371055	0.994375	ENSG00000235358	16489	intergenic	0.407	6	5	1
1	3	rs12035012	rs12034357	G	A	41768229	0.2127	2.42253e-11	-0.0321376	0.00481247	0.994375	ENSG00000235358	17696	intergenic	5.468	6	5	1
1	3	rs12035012	rs7553908	G	T	41768241	0.2127	NA	NA	NA	0.994375	ENSG00000235358	17708	intergenic	0.681	7	5	0
1	3	rs12035012	rs12031169	G	A	41768251	0.2127	2.32879e-11	0.0321678	0.00481283	0.994375	ENSG00000235358	17718	intergenic	4.123	7	5	1
1	3	rs12035012	rs12041533	C	T	41768271	0.2127	2.48036e-18	-0.030886	0.00353671	0.994375	ENSG00000235358	17738	intergenic	0.565	6	5	1
1	3	rs12035012	rs35502198	G	T	41768541	0.2127	2.38662e-17	0.0314814	0.0037154	0.994375	ENSG00000235358	18008	intergenic	5.556	7	5	1
1	3	rs12035012	rs34862272	C	A	41768653	0.2127	3.40149e-17	0.0312869	0.00371055	0.994375	ENSG00000235358	18120	intergenic	0.075	6	5	1
1	3	rs12035012	rs34796305	G	A	41769045	0.2127	3.23393e-17	0.0313104	0.00371073	0.994375	ENSG00000235358	18512	intergenic	0.786	7	5	1
1	3	rs12035012	rs55707527	G	T	41769113	0.2127	3.92268e-16	-0.0303427	0.00372719	0.983137	ENSG00000235358	18580	intergenic	2.433	7	5	1
1	3	rs12035012	rs36060279	A	T	41769114	0.2127	NA	NA	NA	0.983137	ENSG00000235358	18581	intergenic	4.691	7	5	1
1	3	rs12035012	rs35972058	G	A	41769146	0.2137	5.91144e-16	-0.0301243	0.00372313	0.988739	ENSG00000235358	18613	intergenic	0.024	7	5	1
1	3	rs12035012	rs12032906	C	T	41769158	0.2137	5.20899e-17	0.0296744	0.00354031	0.988739	ENSG00000235358	18625	intergenic	2.072	7	5	1
1	3	rs12035012	rs34315814	C	T	41769172	0.2137	4.09019e-16	0.0302808	0.00372189	0.988739	ENSG00000235358	18639	intergenic	2.12	7	5	1
1	3	rs12035012	rs12032191	G	A	41769218	0.2127	5.46745e-17	0.0310956	0.00371239	0.994375	ENSG00000235358	18685	intergenic	1.826	6	5	1
1	3	rs12035012	rs12032215	G	A	41769334	0.2127	5.6669e-17	0.0310676	0.00371092	0.994375	ENSG00000235358	18801	intergenic	3.025	7	5	1
1	3	rs12035012	rs12035353	G	A	41769337	0.2127	7.92943e-17	-0.0309143	0.00371018	0.994375	ENSG00000235358	18804	intergenic	0.189	7	5	1
1	3	rs12035012	rs2364534	G	A	41770055	0.2127	2.83954e-17	0.0313647	0.00371049	0.994375	ENSG00000235358	19522	intergenic	4.439	NA	5	1
1	3	rs12035012	rs2364533	G	C	41770083	0.2127	2.67986e-17	0.0313898	0.00371049	0.994375	ENSG00000235358	19550	intergenic	0.357	7	5	1
1	3	rs12035012	rs68132196	C	A	41770620	0.2137	3.07452e-17	-0.0313277	0.00371018	0.988739	ENSG00000235358	20087	intergenic	1.747	6	5	1
1	3	rs12035012	rs56381773	C	T	41770718	0.2127	3.0968e-17	0.031324	0.00371012	0.994375	ENSG00000235358	20185	intergenic	2.628	6	5	1
1	3	rs12035012	rs56096486	C	A	41771230	0.2127	3.03041e-17	0.0313334	0.00371012	0.994375	ENSG00000235358	20697	intergenic	1.232	7	2	1
1	3	rs12035012	rs57529969	G	A	41771683	0.2127	3.28095e-17	-0.0312979	0.00371	0.994375	ENSG00000235358	21150	intergenic	4.056	5	2	1
1	3	rs12035012	rs60825180	G	A	41771744	0.2127	3.07452e-17	0.0313266	0.00371006	0.994375	ENSG00000235358	21211	intergenic	0.841	5	2	1
1	3	rs12035012	rs61477144	G	A	41771793	0.2127	3.07452e-17	0.0313261	0.00371	0.994375	ENSG00000235358	21260	intergenic	4.237	5	2	1
1	3	rs12035012	rs7521544	G	A	41772126	0.2127	2.97576e-18	-0.0307342	0.00352764	0.994375	ENSG00000235358	21593	intergenic	0.199	6	5	1
1	3	rs12035012	rs7513682	C	T	41772167	0.2127	3.14186e-17	0.0313162	0.00370994	0.994375	ENSG00000235358	21634	intergenic	3.098	6	5	1
1	3	rs12035012	rs7556585	G	A	41772417	0.2127	6.00104e-17	0.031037	0.00371025	0.994375	ENSG00000235358	21884	intergenic	1.734	7	5	1
1	3	rs12035012	rs12038386	G	A	41772442	0.2127	4.01465e-17	-0.0312154	0.00371061	0.994375	ENSG00000235358	21909	intergenic	1.867	6	5	1
1	3	rs12035012	rs56409354	G	A	41772971	0.2137	2.77859e-17	-0.0313658	0.00370951	0.988739	ENSG00000235358	22438	intergenic	11.19	6	5	1
1	3	rs12035012	rs34008156	G	T	41773182	0.2127	3.00859e-17	-0.0313314	0.00370951	0.994375	ENSG00000235358	22649	intergenic	7.199	6	5	1
1	3	rs12035012	rs12744310	C	T	41773502	0.2127	1.56016e-18	-0.0317819	0.00361765	0.994375	ENSG00000235358	22969	intergenic	6.213	5	5	1
1	3	rs12035012	rs56077539	C	T	41773942	0.2127	3.03041e-17	0.0313283	0.00370951	0.994375	ENSG00000235358	23409	intergenic	7.821	5	5	1
1	3	rs12035012	rs55892603	C	T	41773994	0.2127	2.39446e-10	0.0335899	0.00530341	0.994375	ENSG00000235358	23461	intergenic	5.611	5	5	1
1	3	rs12035012	rs532841715	G	T	41774019	0.2127	NA	NA	NA	0.994375	ENSG00000235358	23486	intergenic	1.571	NA	5	0
1	3	rs12035012	rs552847408	C	T	41774020	0.2127	NA	NA	NA	0.994375	ENSG00000235358	23487	intergenic	3.398	NA	5	0
1	3	rs12035012	rs566110206	T	C	41774025	0.2127	NA	NA	NA	0.994375	ENSG00000235358	23492	intergenic	4.03	NA	5	0
1	3	rs12035012	rs55929643	G	A	41774212	0.2137	2.8809e-17	0.0313491	0.00370939	0.988707	ENSG00000235358	23679	intergenic	14.95	5	5	1
1	3	rs12035012	rs34759578	G	A	41774350	0.2127	3.14186e-17	-0.0313116	0.00370939	0.994375	ENSG00000235358	23817	intergenic	0.825	3a	5	1
1	3	rs12035012	rs72665690	G	C	41775236	0.2127	4.66904e-17	0.0311389	0.00370933	0.994375	ENSG00000235358	24703	intergenic	0.422	6	5	1
1	3	rs12035012	rs72665691	T	A	41775245	0.2127	5.05271e-17	-0.0311044	0.00370933	0.994375	ENSG00000235358	24712	intergenic	5.168	6	5	1
1	3	rs12035012	rs72665692	G	A	41775379	0.2137	1.22113e-16	0.0307176	0.00370939	0.988707	ENSG00000235358	24846	intergenic	1.142	6	5	1
1	3	rs12035012	rs72665694	G	A	41775384	0.2137	1.22113e-16	0.0307176	0.00370939	0.988707	ENSG00000235358	24851	intergenic	1.023	6	5	1
1	3	rs12035012	rs72665696	G	T	41775429	0.2137	9.59215e-17	-0.0308688	0.00371478	0.988707	ENSG00000235358	24896	intergenic	1.794	7	5	1
1	3	rs12035012	rs72665698	G	T	41775589	0.2137	7.36919e-17	0.0309312	0.00370835	0.988707	ENSG00000235358	25056	intergenic	0.735	6	5	1
1	3	rs12035012	rs12751511	T	A	41776403	0.2137	7.07024e-18	0.0304254	0.00353219	0.988707	ENSG00000235358	25870	intergenic	0.775	6	5	1
1	3	rs12035012	rs34073585	C	T	41777199	0.2137	6.57322e-17	0.0310278	0.00371392	0.988707	ENSG00000235358	26666	intergenic	8.655	7	5	1
1	3	rs12035012	rs12756822	G	A	41777327	0.2137	3.02959e-10	0.0308851	0.00490454	0.988707	ENSG00000235358	26794	intergenic	0.184	6	5	1
1	3	rs12035012	rs12036554	G	T	41777989	0.2137	2.0739e-16	0.0304803	0.00370909	0.988707	ENSG00000235358	27456	intergenic	3.78	6	5	1
1	3	rs12035012	rs12036555	C	T	41777990	0.2137	2.38692e-16	0.0304177	0.00370909	0.988707	ENSG00000235358	27457	intergenic	2.976	6	5	1
1	3	rs12035012	rs1892417	C	T	41779673	0.2217	7.85889e-17	0.0298919	0.00358702	0.935176	ENSG00000235358	29140	intergenic	0.24	4	2	1
1	3	rs12035012	rs1892419	C	T	41781151	0.2237	7.71705e-17	0.0290793	0.00348861	0.901814	ENSG00000235358	30618	intergenic	0.021	4	1	1
1	3	rs12035012	rs1892420	C	T	41781410	0.2227	5.64196e-16	-0.029779	0.00367787	0.906965	ENSG00000235358	30877	intergenic	15.16	4	5	1
1	3	rs12035012	rs28541673	G	A	41781994	0.2227	4.51745e-16	0.0298618	0.00367583	0.906965	ENSG00000235358	31461	intergenic	8.639	5	5	1
1	3	rs12035012	rs12724625	G	C	41782270	0.2227	7.95451e-17	-0.0291241	0.00349549	0.906965	ENSG00000235358	31737	intergenic	1.009	5	5	1
1	3	rs12035012	rs12041352	G	T	41782781	0.2227	7.7832e-17	0.0291318	0.00349532	0.906965	ENSG00000235358	32248	intergenic	1.65	5	5	1
1	3	rs12035012	rs28566545	G	A	41783233	0.2227	4.97928e-16	-0.0298188	0.00367589	0.906965	ENSG00000235358	32700	intergenic	7.343	5	5	1
1	3	rs12035012	rs16828067	G	A	41783552	0.2227	5.08414e-16	0.0298161	0.0036767	0.906965	ENSG00000235358	33019	intergenic	3.814	5	5	1
1	3	rs12035012	rs16828071	G	A	41783603	0.2227	4.27278e-16	-0.0298899	0.00367624	0.906965	ENSG00000235358	33070	intergenic	6.054	5	5	1
1	3	rs12035012	rs2363810	G	A	41783873	0.2227	9.53444e-17	-0.0290431	0.00349477	0.906965	ENSG00000235358	33340	intergenic	4.343	5	5	1
1	3	rs12035012	rs67483852	C	T	41784465	0.2227	4.3327e-16	-0.0298847	0.00367636	0.906965	ENSG00000235358	33932	intergenic	4.209	6	5	1
1	3	rs12035012	rs36015391	G	T	41784805	0.2227	4.27278e-16	0.0298823	0.00367531	0.906965	ENSG00000235358	34272	intergenic	5.628	6	5	1
1	3	rs12035012	rs28399806	C	T	41784971	0.2227	4.94481e-16	-0.0298224	0.00367595	0.906965	ENSG00000235358	34438	intergenic	4.504	5	5	1
1	3	rs12035012	rs12047875	C	T	41785176	0.2227	2.64923e-10	-0.0301324	0.00476927	0.906965	ENSG00000235358	34643	intergenic	2.322	5	5	1
1	3	rs12035012	rs35932978	C	A	41785445	0.2227	4.06944e-16	0.0299036	0.00367525	0.906965	ENSG00000235358	34912	intergenic	1.788	5	2	1
1	3	rs12035012	rs12042464	G	A	41786854	0.2227	1.20149e-16	-0.0289631	0.00349671	0.906965	ENSG00000235358	36321	intergenic	0.925	5	5	1
1	3	rs12035012	rs35021924	G	A	41786907	0.2227	5.08414e-16	0.0298213	0.00367735	0.906965	ENSG00000235358	36374	intergenic	0.381	5	5	1
1	3	rs12035012	rs12043581	G	A	41788265	0.2227	7.67102e-17	-0.0291378	0.00349532	0.906965	ENSG00000235358	37732	intergenic	3.079	5	5	1
1	3	rs12035012	rs35592291	G	A	41791271	0.2227	4.91057e-16	-0.0298297	0.00367647	0.906965	FOXO6	36323	intergenic	3.546	7	5	1
1	3	rs12035012	rs2363811	G	A	41791865	0.2227	7.56044e-17	0.0291479	0.00349582	0.906965	FOXO6	35729	intergenic	1.793	4	5	1
1	3	rs12035012	rs12026778	C	T	41792274	0.2227	8.74083e-17	-0.0290879	0.00349582	0.906965	FOXO6	35320	intergenic	9.665	5	5	1
1	3	rs12035012	rs4453028	G	A	41792523	0.2227	7.93562e-17	-0.029874	0.00358537	0.906965	FOXO6	35071	intergenic	2.564	7	5	1
1	3	rs12035012	rs4406620	G	A	41792765	0.2227	9.95748e-17	0.029043	0.00349693	0.906965	FOXO6	34829	intergenic	0.557	5	5	1
1	3	rs12035012	rs35436312	G	A	41793358	0.2227	4.48613e-16	-0.029863	0.0036756	0.906965	FOXO6	34236	intergenic	14.88	5	5	1
1	3	rs12035012	rs1316274	G	A	41793658	0.2227	7.56044e-17	-0.0291415	0.00349505	0.906965	FOXO6	33936	intergenic	21.4	NA	5	1
1	3	rs12035012	rs12037129	C	T	41794301	0.2227	6.16775e-17	0.0292163	0.00349394	0.906965	FOXO6	33293	intergenic	6.323	5	5	1
1	3	rs12035012	rs17362424	G	T	41794403	0.2207	1.80806e-16	-0.030196	0.00366715	0.895814	FOXO6	33191	intergenic	2.908	5	5	1
1	3	rs12035012	rs72667608	G	A	41794773	0.2227	3.51493e-16	0.029973	0.00367577	0.906965	FOXO6	32821	intergenic	0.667	5	5	1
1	3	rs12035012	rs72667610	G	A	41794810	0.2227	3.87565e-16	-0.0299305	0.00367589	0.906965	FOXO6	32784	intergenic	4.609	5	5	1
1	3	rs12035012	rs35410722	C	T	41796264	0.2227	4.54899e-16	-0.0298488	0.00367461	0.906965	FOXO6	31330	intergenic	2.671	4	5	1
1	3	rs12035012	rs34539673	G	A	41796817	0.2227	4.18444e-16	-0.0298846	0.00367444	0.906965	FOXO6	30777	intergenic	5.255	4	2	1
1	3	rs12035012	rs12040046	G	A	41797583	0.2227	7.897e-17	0.0291147	0.003494	0.906965	FOXO6	30011	intergenic	4.097	6	5	1
1	3	rs12035012	rs35690915	C	T	41797999	0.2227	3.95756e-16	0.0299098	0.00367449	0.906965	FOXO6	29595	intergenic	1.175	7	5	1
1	3	rs12035012	rs12728217	C	T	41798269	0.2227	3.95756e-16	-0.0299098	0.00367449	0.906965	FOXO6	29325	intergenic	0.069	5	5	1
1	3	rs12035012	rs12752553	C	T	41798517	0.2227	4.15539e-16	0.0298877	0.00367444	0.906965	FOXO6	29077	intergenic	2.896	7	5	1
1	3	rs12035012	rs12732820	C	T	41798773	0.2227	8.07077e-17	-0.0291052	0.00349394	0.906965	FOXO6	28821	intergenic	3.524	4	5	1
1	3	rs12035012	rs12045184	G	A	41799611	0.2227	3.69095e-16	-0.0299898	0.0036805	0.906965	FOXO6	27983	intergenic	1.318	6	5	1
1	3	rs12035012	rs12724690	C	T	41800257	0.2227	8.80439e-17	0.0290692	0.00349394	0.906965	FOXO6	27337	intergenic	0.417	7	5	1
1	3	rs12035012	rs35464028	G	T	41800474	0.2227	4.12655e-16	0.0298993	0.00367548	0.906965	FOXO6	27120	intergenic	4.864	7	5	1
1	3	rs12035012	rs34152153	C	T	41801408	0.2227	4.87656e-16	0.0298182	0.00367467	0.906965	FOXO6	26186	intergenic	1.05	6	5	1
1	3	rs12035012	rs36040148	C	T	41801448	0.2227	4.54899e-16	0.0298492	0.00367467	0.906965	FOXO6	26146	intergenic	3.107	7	5	1
1	3	rs12035012	rs35807669	C	T	41801652	0.2227	4.58075e-16	-0.0298466	0.00367473	0.906965	FOXO6	25942	intergenic	2.177	6	5	1
1	3	rs12035012	rs12026404	C	A	41801912	0.2227	5.07275e-17	-0.0300495	0.00358372	0.906965	FOXO6	25682	intergenic	2.779	5	5	1
1	3	rs12035012	rs12047272	G	A	41801943	0.2227	9.26231e-17	-0.0290501	0.00349416	0.906965	FOXO6	25651	intergenic	0.943	5	5	1
1	3	rs12035012	rs12047161	G	T	41807528	0.2217	1.52385e-16	-0.0288485	0.00349483	0.901373	FOXO6	20066	intergenic	4.402	4	2	1
1	3	rs12035012	rs12757611	G	A	41808972	0.2217	1.15057e-16	-0.0289642	0.00349466	0.901373	FOXO6	18622	intergenic	2.06	5	5	1
1	3	rs12035012	rs12028244	C	T	41809162	0.2227	9.15195e-16	-0.0295397	0.00367513	0.896217	FOXO6	18432	intergenic	1.695	6	5	1
1	3	rs12035012	rs12046670	G	T	41809312	0.2217	1.56831e-16	0.0288346	0.00349461	0.901373	FOXO6	18282	intergenic	5.799	7	5	1
1	3	rs12035012	rs12045979	G	A	41809477	0.2217	7.23869e-16	0.0296208	0.00367212	0.901373	FOXO6	18117	intergenic	5.587	5	5	1
1	3	rs12035012	rs12047439	T	A	41809640	0.2207	1.21019e-16	-0.0289661	0.00349743	0.88455	FOXO6	17954	intergenic	7.309	5	5	1
1	3	rs12035012	rs12048805	G	A	41814276	0.2237	4.83824e-16	-0.028382	0.00349726	0.880448	FOXO6	13318	intergenic	4.169	7	5	1
1	3	rs12035012	rs12048808	G	C	41814308	0.2217	4.70325e-16	-0.0285439	0.00351573	0.869408	FOXO6	13286	intergenic	0.374	7	5	1
1	3	rs12035012	rs12022655	G	T	41816319	0.2237	1.45937e-15	-0.0293553	0.00367846	0.880448	FOXO6	11275	intergenic	1.431	7	5	1
1	3	rs12035012	rs35030637	C	T	41816686	0.2237	1.1095e-15	-0.0295345	0.00368532	0.880448	FOXO6	10908	intergenic	5.745	6	5	1
1	3	rs12035012	rs12032040	C	T	41818307	0.2237	1.46938e-15	-0.0293774	0.00368162	0.880448	FOXO6	9287	intergenic	3.137	5	5	1
1	3	rs12035012	rs6660265	C	T	41818676	0.2237	5.41742e-16	0.0283353	0.00349743	0.880448	FOXO6	8918	intergenic	1.484	6	5	1
1	3	rs12035012	rs12024263	G	A	41820949	0.2247	5.61205e-16	0.0283108	0.00349626	0.865591	FOXO6	6645	intergenic	0.966	4	5	1
1	3	rs12035012	rs56044892	C	T	41830086	0.2038	5.73147e-16	-0.0306467	0.00378593	0.720076	FOXO6	0	intronic	13.07	5	2	1
1	3	rs61774743	rs10218712	G	T	41832297	0.3449	1.90046e-09	0.0199116	0.00331524	0.923888	FOXO6	0	intronic	6.289	4	1	1
1	3	rs61774743	rs61774743	C	T	41832861	0.3569	1.20712e-09	-0.0200744	0.0033021	1	FOXO6	0	intronic	6.117	4	1	1
1	3	rs61774743	rs2364543	G	T	41833089	0.4324	6.85596e-10	0.0193264	0.00313263	0.743421	FOXO6	0	intronic	4.232	4	2	1
1	3	rs61774743	rs2364544	G	A	41833162	0.4324	7.46651e-10	-0.0192843	0.00313267	0.743421	FOXO6	0	intronic	2.425	4	2	1
1	3	rs61774743	rs11578963	G	A	41834183	0.4334	9.53245e-10	0.019128	0.00312699	0.741596	FOXO6	0	intronic	13.57	5	2	1
1	3	rs61774743	rs61774744	G	A	41834444	0.4324	7.38738e-10	-0.0192775	0.0031307	0.743421	FOXO6	0	intronic	1.934	5	2	1
1	3	rs61774743	rs11581271	G	C	41835061	0.4334	7.61631e-10	-0.0187517	0.0030477	0.740433	FOXO6	0	intronic	0.364	5	5	1
1	3	rs61774743	rs4636447	G	A	41835633	0.4334	9.43204e-10	0.0191367	0.00312756	0.740433	FOXO6	0	intronic	0.627	NA	5	1
1	3	rs61774743	rs7522116	C	T	41835685	0.4592	0.000694796	0.0151767	0.00447476	0.657731	FOXO6	0	intronic	2.598	6	5	1
1	3	rs56233836	rs12029493	C	T	41835805	0.175	5.29906e-09	0.0360163	0.00616983	0.979683	FOXO6	0	intronic	4.159	6	5	1
1	3	rs61774743	rs10889949	G	T	41836026	0.4344	1.30118e-09	0.0189801	0.00312828	0.737458	FOXO6	0	intronic	7.131	5	5	1
1	3	rs61774743	rs6683382	T	A	41836787	0.3569	7.28935e-09	0.0190077	0.00328618	0.991277	FOXO6	0	intronic	0.662	5	5	1
1	3	rs56233836	rs56233836	C	T	41837173	0.172	1.10494e-11	-0.0290281	0.00427378	1	FOXO6	0	intronic	16.2	4	2	1
1	3	rs11209976	rs4660192	C	T	41842350	0.494	1.31498e-09	0.0177075	0.00291935	0.748841	FOXO6	0	intronic	6.565	3a	4	1
1	3	rs56233836	rs56053787	C	A	41845115	0.2018	3.47951e-09	0.0230862	0.00390814	0.819944	FOXO6	0	intronic	14.37	5	4	1
1	3	rs11209976	rs60144015	C	A	41845246	0.492	2.00723e-10	0.0195296	0.00307031	0.755096	FOXO6	0	intronic	18.65	5	4	1
1	3	rs56233836	rs55784313	G	A	41845541	0.175	3.00941e-11	-0.0283925	0.00427205	0.979683	FOXO6	0	intronic	13.22	5	2	1
1	3	rs11209976	rs61774752	C	T	41847024	0.493	1.59255e-10	-0.0196384	0.0030703	0.758141	FOXO6	0	intronic	4.305	2b	1	1
1	3	rs11209976	rs4359027	G	A	41848296	0.4911	2.55456e-10	0.0194144	0.00307012	0.759201	FOXO6	0	exonic	13.18	2b	1	1
1	3	rs11209976	rs1892423	C	A	41849340	0.4642	2.80986e-09	-0.018364	0.00309036	0.872796	FOXO6	0	downstream	4.717	NA	1	1
1	3	rs11209976	rs10889959	C	T	41849735	0.4642	3.7589e-09	-0.0173206	0.00293844	0.872796	FOXO6	0	downstream	1.35	4	2	1
1	3	rs11209976	rs10749805	G	A	41850182	0.4672	1.21214e-09	0.0183157	0.00301312	0.875465	FOXO6	0	downstream	8.203	5	5	1
1	3	rs11209976	rs11209976	C	T	41851415	0.498	1.77152e-11	0.0206467	0.00307073	1	FOXO6	2153	intergenic	10.26	5	2	1
1	4	rs673253	rs11210860	G	A	43982527	0.3579	1.84998e-08	0.0169807	0.00301853	0.604682	PTPRF	14020	intergenic	3.275	6	5	1
1	4	rs673253	rs2152113	C	T	43983569	0.3588	2.10518e-08	0.016909	0.00301779	0.607125	PTPRF	12978	intergenic	0.727	6	5	1
1	4	rs673253	rs11577403	G	A	43989773	0.3569	9.66989e-08	0.0166926	0.00313017	0.616007	PTPRF	6774	intergenic	0.177	7	5	1
1	4	rs673253	rs2842189	C	T	44007648	0.3559	2.46821e-08	0.0176382	0.00316351	0.701909	PTPRF	0	intronic	2.121	NA	2	1
1	4	rs673253	rs2782640	C	T	44009033	0.3618	2.43798e-09	-0.0179969	0.00301679	0.677685	PTPRF	0	intronic	5.981	5	2	1
1	4	rs673253	rs951740	G	A	44011737	0.3658	3.10137e-08	-0.0175704	0.00317407	0.697583	PTPRF	0	intronic	14.11	NA	1	1
1	4	rs673253	rs2782641	G	A	44013355	0.3708	8.10286e-09	-0.0173265	0.00300479	0.706171	PTPRF	0	intronic	17.53	5	3	1
1	4	rs673253	rs2842188	C	T	44014280	0.3489	1.82711e-10	0.0193803	0.00303995	0.754922	PTPRF	0	intronic	0.066	NA	2	1
1	4	rs673253	rs2819333	T	A	44014573	0.3549	2.53987e-10	0.0191701	0.00303107	0.736014	PTPRF	0	intronic	0.548	5	2	1
1	4	rs673253	rs2819334	C	T	44014735	0.3588	3.06726e-10	-0.0190686	0.00302901	0.720086	PTPRF	0	intronic	3.512	5	2	1
1	4	rs673253	rs2819335	G	A	44014825	0.3509	4.75586e-09	0.018684	0.00319084	0.754299	PTPRF	0	intronic	2.401	5	2	1
1	4	rs673253	rs2842187	C	T	44014949	0.3499	2.25955e-10	0.0192791	0.00303963	0.75838	PTPRF	0	intronic	2.415	NA	2	1
1	4	rs673253	rs2819336	C	T	44015809	0.3449	3.69719e-10	0.0201219	0.00321113	0.742704	PTPRF	0	intronic	3.271	4	1	1
1	4	rs673253	rs11580258	G	A	44016015	0.3499	3.82036e-09	0.0188342	0.00319668	0.75838	PTPRF	0	intronic	1.811	4	1	1
1	4	rs11210871	rs2819339	G	T	44018604	0.2555	6.85889e-09	-0.0202824	0.00350038	0.670877	PTPRF	0	intronic	15.55	4	4	1
1	4	rs673253	rs2842185	C	T	44019731	0.3499	1.91084e-10	-0.0193567	0.00303952	0.75838	PTPRF	0	intronic	4	NA	4	1
1	4	rs11210871	rs2842183	C	T	44020394	0.2565	4.14596e-08	0.0200893	0.00366291	0.673718	PTPRF	0	intronic	0.768	NA	4	1
1	4	rs11210871	rs2842181	C	T	44020528	0.2565	NA	NA	NA	0.673718	PTPRF	0	intronic	0.168	NA	4	0
1	4	rs11210871	rs10890253	G	C	44021456	0.2565	3.69639e-08	-0.0201554	0.00366143	0.673718	PTPRF	0	intronic	18.12	6	4	1
1	4	rs673253	rs2842178	G	A	44022027	0.3499	3.27648e-09	0.0189146	0.0031966	0.75838	PTPRF	0	intronic	1.645	NA	4	1
1	4	rs11210871	rs2494995	C	A	44022303	0.2565	4.1658e-08	0.0200318	0.00365299	0.673718	PTPRF	0	intronic	9.361	NA	4	1
1	4	rs11210871	rs2842176	C	T	44022534	0.2565	4.4534e-08	-0.020047	0.00366366	0.673718	PTPRF	0	intronic	2.951	NA	3	1
1	4	rs11210871	rs2842175	G	A	44023615	0.2555	3.99051e-08	-0.0201694	0.00367298	0.670877	PTPRF	0	intronic	5.924	NA	2	1
1	4	rs11210871	rs11580074	G	A	44024484	0.2555	6.41613e-09	-0.02028	0.00349322	0.670877	PTPRF	0	intronic	1.367	3a	1	1
1	4	rs673253	rs11210869	G	A	44026040	0.3499	1.54389e-10	-0.0194514	0.00303881	0.75838	PTPRF	0	intronic	0.488	5	1	1
1	4	rs11210871	rs10789435	G	T	44026053	0.2594	4.20575e-08	-0.020056	0.00365853	0.684839	PTPRF	0	intronic	0.789	5	1	1
1	4	rs11210871	rs3000761	C	T	44026089	0.2594	4.5607e-08	-0.0200048	0.00365876	0.684839	PTPRF	0	intronic	3.167	5	1	1
1	4	rs11210871	rs68191270	C	A	44026180	0.2594	4.32786e-08	-0.0200387	0.00365876	0.684839	PTPRF	0	intronic	1.38	5	1	1
1	4	rs11210871	rs12076635	G	C	44026656	0.2604	4.06752e-08	0.0199823	0.00364116	0.687721	PTPRF	0	intronic	2.095	5	4	1
1	4	rs673253	rs61769611	G	A	44028913	0.3499	2.77949e-09	0.0189932	0.00319529	0.75838	PTPRF	0	intronic	1.999	5	4	1
1	4	rs11210871	rs2842194	G	A	44028962	0.2575	4.24608e-08	-0.0200573	0.00365989	0.711028	PTPRF	0	intronic	9.865	NA	4	1
1	4	rs11210871	rs11210871	G	C	44029353	0.331	4.08666e-10	-0.0196877	0.00314969	1	PTPRF	0	intronic	0.139	5	5	1
1	4	rs11210871	rs10890255	G	A	44031493	0.2565	8.76879e-08	-0.0194182	0.00362921	0.707414	PTPRF	0	intronic	3.884	4	1	1
1	4	rs11210871	rs2478978	C	T	44031657	0.2575	4.89788e-08	-0.0199774	0.00366223	0.711028	PTPRF	0	intronic	7.758	2b	1	1
1	4	rs673253	rs11586016	G	C	44031793	0.3549	2.69485e-09	0.018942	0.00318397	0.736014	PTPRF	0	intronic	5.506	4	1	1
1	4	rs11210871	rs12089622	C	A	44033768	0.2584	1.49958e-06	0.0174453	0.0036259	0.713953	PTPRF	0	intronic	3.833	5	4	1
1	4	rs673253	rs4660736	C	A	44034901	0.3668	1.71122e-06	0.0217825	0.00455241	0.772454	PTPRF	0	intronic	1.668	2b	4	1
1	4	rs11210871	rs2842186	G	A	44035093	0.2545	3.30696e-09	0.0207429	0.00350648	0.677882	PTPRF	0	intronic	2.34	NA	4	1
1	4	rs673253	rs943513	G	A	44035472	0.3579	1.61203e-09	0.0191515	0.00317459	0.754219	PTPRF	0	intronic	6.533	NA	4	1
1	4	rs673253	rs1887402	G	A	44036085	0.3539	7.55583e-11	0.0196683	0.00302162	0.772374	PTPRF	0	intronic	15.46	NA	4	1
1	4	rs11210871	rs3001723	G	A	44037685	0.326	4.50706e-10	-0.0196243	0.00314725	0.906438	PTPRF	0	intronic	2.669	5	4	1
1	4	rs11210871	rs2819340	C	T	44039710	0.2465	4.96815e-08	-0.0200528	0.00367775	0.654235	PTPRF	0	intronic	1.663	5	4	1
1	4	rs673253	rs2842171	G	A	44039850	0.3569	1.7987e-09	-0.019125	0.00317954	0.7581	PTPRF	0	intronic	4.918	5	4	1
1	4	rs11210871	rs10789436	G	T	44040966	0.2475	2.61531e-09	-0.0210327	0.00353248	0.657828	PTPRF	0	intronic	3.04	2b	4	1
1	4	rs11210871	rs650729	G	C	44042539	0.2475	2.62908e-09	-0.0209326	0.00351618	0.657828	PTPRF	0	intronic	6.392	5	4	1
1	4	rs11210871	rs663618	C	T	44043105	0.2475	3.89624e-08	-0.0203121	0.00369615	0.657828	PTPRF	0	intronic	3.148	5	4	1
1	4	rs673253	rs552638	G	A	44043392	0.3539	1.44429e-09	0.0192229	0.0031771	0.771613	PTPRF	0	intronic	4.218	5	4	1
1	4	rs11210871	rs2004899	G	A	44045465	0.2485	3.22467e-09	-0.0206183	0.00348299	0.660511	PTPRF	0	intronic	4.636	7	4	1
1	4	rs673253	rs1808730	G	A	44045528	0.3579	1.77079e-09	0.019133	0.00317954	0.760883	PTPRF	0	intronic	3.608	6	4	1
1	4	rs673253	rs3791134	G	A	44049156	0.3579	6.89317e-10	0.0191312	0.00310143	0.760883	PTPRF	0	intronic	5.008	5	4	1
1	4	rs673253	rs3791136	C	T	44049947	0.3549	1.30369e-10	0.0194557	0.0030273	0.7744	PTPRF	0	intronic	0.132	5	4	1
1	4	rs11210871	rs3791137	G	A	44050004	0.2485	4.24854e-09	0.0205148	0.00349234	0.660511	PTPRF	0	intronic	0.046	2b	4	1
1	4	rs11210871	rs3791138	C	A	44050027	0.2485	5.13595e-08	-0.0200054	0.00367304	0.660511	PTPRF	0	intronic	0.003	4	4	1
1	4	rs11210871	rs3828150	C	T	44050856	0.2475	4.11706e-09	-0.0206631	0.00351448	0.657828	PTPRF	0	intronic	0.074	5	4	1
1	4	rs673253	rs6698389	G	A	44051574	0.3529	1.77079e-09	-0.0191552	0.00318323	0.784037	PTPRF	0	intronic	5.433	5	4	1
1	4	rs673253	rs61769642	G	A	44051630	0.3569	1.99596e-09	0.0190652	0.00317851	0.765616	PTPRF	0	intronic	1.176	5	4	1
1	4	rs673253	rs3791139	C	T	44051771	0.3579	1.77079e-09	-0.0191418	0.003181	0.760883	PTPRF	0	intronic	4.733	5	4	1
1	4	rs673253	rs3791140	G	A	44051778	0.3529	1.90471e-09	0.0191263	0.00318467	0.784037	PTPRF	0	intronic	1.958	5	4	1
1	4	rs673253	rs501299	C	A	44051834	0.3529	1.26026e-10	-0.0194681	0.00302681	0.784037	PTPRF	0	intronic	0.26	5	4	1
1	4	rs11210871	rs10890261	G	T	44052377	0.2485	4.94462e-08	-0.0200368	0.00367426	0.660511	PTPRF	0	intronic	5.969	5	4	1
1	4	rs58097944	rs58097944	G	A	44054994	0.4334	6.14883e-09	0.0178881	0.00307743	1	PTPRF	0	intronic	1.91	5	4	1
1	4	rs11210871	rs573350	C	T	44057950	0.2495	5.43647e-08	-0.0199833	0.00367583	0.663214	PTPRF	0	intronic	1.482	4	4	1
1	4	rs673253	rs605709	C	T	44058467	0.3549	1.23905e-10	0.0194764	0.00302688	0.782015	PTPRF	0	intronic	8.228	5	4	1
1	4	rs673253	rs72673082	G	A	44059242	0.3539	2.34405e-09	0.0190132	0.00318375	0.78684	PTPRF	0	intronic	5	5	4	1
1	4	rs673253	rs583040	G	A	44060483	0.3539	1.38498e-09	0.0192836	0.00318358	0.78684	PTPRF	0	intronic	0.315	5	4	1
1	4	rs11210871	rs674725	C	T	44061795	0.2475	6.9803e-08	0.0200372	0.00371632	0.657828	PTPRF	0	intronic	2.913	5	4	1
1	4	rs673253	rs673253	C	T	44062154	0.4105	2.91572e-11	0.019606	0.00294793	1	PTPRF	0	intronic	5.138	NA	4	1
1	4	rs673253	rs673242	C	T	44062159	0.3539	2.35621e-09	0.0190138	0.0031843	0.78684	PTPRF	0	intronic	3.586	NA	4	1
1	4	rs673253	rs56175694	C	T	44065148	0.3539	2.11329e-09	0.0190657	0.00318352	0.78684	PTPRF	0	intronic	6.505	5	1	1
1	4	rs673253	rs596522	C	A	44066424	0.3539	1.30907e-09	0.0191771	0.00316126	0.78684	PTPRF	0	intronic	0.964	5	4	1
1	4	rs673253	rs17371903	G	A	44070691	0.3519	4.10522e-10	-0.0189006	0.00302411	0.78055	PTPRF	0	intronic	8.464	5	4	1
1	4	rs11210871	rs631248	G	A	44071221	0.2624	2.96593e-09	0.0205391	0.00346156	0.639894	PTPRF	0	exonic	10.84	5	4	1
1	4	rs4660261	rs539096	G	A	44072420	0.2575	8.7533e-09	-0.0201744	0.0035066	0.609909	PTPRF	0	intronic	7.185	3a	4	1
1	4	rs4660261	rs519669	G	C	44075505	0.2575	5.72687e-08	0.0200335	0.00369137	0.617787	PTPRF	0	intronic	1.967	5	4	1
1	4	rs11210871	rs11210887	G	A	44076019	0.336	5.16612e-10	0.0194788	0.00313468	0.856926	PTPRF	0	intronic	17.11	6	4	1
1	4	rs11210871	rs549845	G	A	44076469	0.336	5.099e-09	0.0192927	0.00330133	0.856926	PTPRF	0	intronic	1.944	7	4	1
1	4	rs11210871	rs499257	C	T	44078384	0.3628	3.16061e-08	-0.017039	0.00307991	0.759658	PTPRF	0	intronic	7.578	5	4	1
1	4	rs6429637	rs3791151	C	A	44078602	0.326	6.06624e-08	0.0175518	0.00324023	0.770372	PTPRF	0	intronic	8.28	5	4	1
1	4	rs11210871	rs603542	C	T	44079411	0.3618	2.84094e-07	-0.0166357	0.00324049	0.75557	PTPRF	0	intronic	2.085	4	4	1
1	4	rs6429637	rs55684236	G	A	44080009	0.326	5.75917e-08	0.0175819	0.00324023	0.770372	PTPRF	0	intronic	4.948	4	4	1
1	4	rs4660261	rs588657	C	T	44080412	0.2893	5.5607e-06	-0.0159882	0.00351975	0.701494	PTPRF	0	intronic	0.983	7	4	1
1	4	rs4660261	rs513373	C	T	44081389	0.2823	0.000248634	-0.0188136	0.00513519	0.711724	PTPRF	0	intronic	0.485	7	4	1
1	4	rs4660261	rs516790	G	T	44081712	0.2823	4.67893e-07	-0.017029	0.00337941	0.711724	PTPRF	0	intronic	5.321	1f	4	1
1	4	rs4660261	rs517849	C	A	44081873	0.2833	6.31881e-06	-0.0160773	0.00356053	0.716555	PTPRF	0	intronic	0.132	5	4	1
1	4	rs4660261	rs667676	G	A	44082216	0.2833	6.3659e-07	0.0168555	0.0033848	0.716555	PTPRF	0	intronic	3.84	5	4	1
1	4	rs11210871	rs653953	G	A	44083015	0.3559	3.39754e-07	0.0166366	0.00326211	0.728003	PTPRF	0	intronic	6.796	2b	4	1
1	4	rs4660261	rs571862	C	T	44083110	0.2833	6.73402e-06	0.0160225	0.00355902	0.716555	PTPRF	0	intronic	3.953	4	4	1
1	4	rs4660261	rs641365	C	T	44083507	0.2843	7.8706e-07	-0.0167121	0.00338401	0.720133	PTPRF	0	exonic	6.077	NA	4	1
1	4	rs4660261	rs641351	G	A	44083519	0.2843	8.91258e-06	0.0158053	0.00355815	0.720133	PTPRF	0	exonic	12.07	5	4	1
1	4	rs4660261	rs639929	G	A	44083874	0.2823	6.39475e-06	-0.0160679	0.00356043	0.713002	PTPRF	0	intronic	4.655	5	4	1
1	4	rs4660261	rs1143701	C	T	44084739	0.2833	6.39475e-06	0.0160622	0.00355917	0.716555	PTPRF	0	exonic	15.41	NA	3	1
1	4	rs4660261	rs568639	C	T	44086080	0.2819	0.00017523	-0.0153101	0.00408021	0.706462	PTPRF	0	intronic	0.035	NA	4	1
1	4	rs11210871	rs1143702	C	T	44086831	0.3559	4.49339e-07	0.0164365	0.00325683	0.728003	PTPRF	0	exonic	11.47	NA	4	1
1	4	rs4660261	rs673485	C	T	44087496	0.2654	9.64285e-06	0.0156437	0.00353527	0.651709	PTPRF	0	intronic	5.834	NA	4	1
1	4	rs4660261	rs643445	G	A	44089632	0.2833	6.864e-07	-0.0168123	0.00338605	0.716555	PTPRF	0	downstream	2.479	NA	4	1
1	4	rs4660261	rs559575	G	A	44089940	0.2833	6.95129e-06	-0.0160072	0.00356097	0.716555	PTPRF	0	downstream	0.039	NA	4	1
1	4	rs4660261	rs531459	C	T	44090675	0.2833	6.81472e-06	-0.0160222	0.00356097	0.716555	PTPRF	1332	intergenic	2.636	NA	4	1
1	4	rs4660261	rs628342	C	T	44090736	0.2833	6.50866e-07	0.0168468	0.00338596	0.716555	PTPRF	1393	intergenic	4.19	NA	4	1
1	4	rs4660261	rs2916568	G	A	44091274	0.2833	6.74353e-07	-0.0168233	0.00338591	0.716555	PTPRF	1931	intergenic	2.943	NA	4	1
1	4	rs4660261	rs10890268	G	A	44095108	0.2823	7.61392e-06	-0.0159381	0.00356097	0.713002	PTPRF	5765	intergenic	2.963	6	5	1
1	4	rs6429637	rs12405972	G	T	44097438	0.3241	4.15507e-08	0.0177795	0.00324199	0.7783	PTPRF	8095	intergenic	0.081	7	5	1
1	4	rs4660261	rs2970609	G	C	44097514	0.2833	8.43566e-06	-0.0158549	0.00355985	0.716555	PTPRF	8171	intergenic	0.843	6	5	1
1	4	rs11210871	rs2970610	C	T	44097530	0.3618	4.1496e-07	-0.0163972	0.0032393	0.75557	PTPRF	8187	intergenic	1.036	6	5	1
1	4	rs6429637	rs61769649	G	A	44098506	0.3241	8.585e-08	0.0173601	0.00324222	0.7783	PTPRF	9163	intergenic	0.368	7	5	1
1	4	rs4660261	rs6657348	G	C	44098651	0.2833	1.47591e-05	0.0223743	0.00516458	0.716555	PTPRF	9308	intergenic	0.067	7	5	1
1	4	rs4660261	rs55656032	C	T	44098739	0.2734	1.8729e-06	0.0249272	0.00522948	0.628964	PTPRF	9396	intergenic	0.626	6	5	0
1	4	rs4660261	rs56201009	G	A	44098746	0.2803	NA	NA	NA	0.70597	PTPRF	9403	intergenic	2.7	6	5	0
1	4	rs4660261	rs585711	G	T	44099863	0.2833	8.18853e-07	0.0166898	0.0033848	0.716555	PTPRF	10520	intergenic	1.232	NA	5	1
1	4	rs4660261	rs585652	C	T	44099910	0.2833	8.87768e-06	-0.015815	0.00355965	0.716555	PTPRF	10567	intergenic	12.15	NA	5	1
1	4	rs11210871	rs11210892	G	A	44100084	0.3618	4.21432e-08	0.0168656	0.00307675	0.75557	PTPRF	10741	intergenic	7.636	5	5	1
1	4	rs4660261	rs501861	T	A	44101440	0.2893	0.000256996	0.0186461	0.00510127	0.697394	PTPRF	12097	intergenic	1.258	6	5	1
1	4	rs6429637	rs35393217	G	A	44101648	0.3241	8.30891e-08	0.0173779	0.00324196	0.7783	PTPRF	12305	intergenic	0.13	4	5	1
1	4	rs4660261	rs664728	T	A	44101714	0.2833	8.07815e-06	-0.0158871	0.00355965	0.716555	PTPRF	12371	intergenic	1.445	4	5	1
1	4	rs4660261	rs664336	G	A	44101800	0.2833	8.07815e-06	-0.0158871	0.00355965	0.716555	PTPRF	12457	intergenic	1.092	NA	5	1
1	4	rs4660261	rs530201	C	T	44102257	0.2833	7.8893e-06	-0.0159053	0.0035597	0.716555	PTPRF	12914	intergenic	0.111	5	5	1
1	4	rs6429637	rs35290231	G	A	44103033	0.3241	8.4656e-08	0.0173674	0.00324206	0.7783	KDM4A	12796	intergenic	3.168	6	5	1
1	4	rs4660261	rs2970606	G	A	44103498	0.2863	1.40929e-05	-0.0154108	0.0035489	0.728601	KDM4A	12331	intergenic	0.104	7	5	1
1	4	rs4660261	rs564318	G	A	44103714	0.2863	1.40929e-05	0.0154108	0.0035489	0.728601	KDM4A	12115	intergenic	0.256	7	5	1
1	4	rs4660261	rs11210897	G	C	44104455	0.2972	0.00250726	-0.0151696	0.00501896	0.691468	KDM4A	11374	intergenic	0.42	7	5	0
1	4	rs4660261	rs11210898	G	C	44104461	0.2972	NA	NA	NA	0.691468	KDM4A	11368	intergenic	0.024	6	5	0
1	4	rs4660261	rs11210899	G	T	44104466	0.2972	0.0162128	0.012066	0.00501896	0.691468	KDM4A	11363	intergenic	0.024	6	5	0
1	4	rs4660261	rs12080079	G	T	44104574	0.2863	5.71223e-05	0.0205744	0.00511242	0.728601	KDM4A	11255	intergenic	0.601	6	5	1
1	4	rs4660261	rs486883	C	T	44105004	0.2863	1.43112e-05	0.015399	0.00354894	0.728601	KDM4A	10825	intergenic	3.861	6	5	1
1	4	rs4660261	rs649504	C	T	44105948	0.2863	9.5804e-06	-0.0153203	0.0034611	0.728601	KDM4A	9881	intergenic	2.216	NA	5	1
1	4	rs4660261	rs574736	C	T	44106266	0.2863	1.42563e-05	0.015402	0.00354894	0.728601	KDM4A	9563	intergenic	3.613	3a	5	1
1	4	rs4660261	rs636547	C	A	44106516	0.2863	1.64256e-05	0.0152887	0.00354837	0.728601	KDM4A	9313	intergenic	3.033	NA	5	1
1	4	rs4660261	rs581005	G	T	44106986	0.2863	1.40929e-05	0.015411	0.00354894	0.728601	KDM4A	8843	intergenic	0.802	7	5	1
1	4	rs11210871	rs2367724	C	T	44107428	0.3588	3.46297e-06	0.0151222	0.00325821	0.718255	KDM4A	8401	intergenic	1.518	6	5	1
1	4	rs4660261	rs6429630	C	T	44107777	0.2873	0.000316926	-0.01841	0.00511239	0.725298	KDM4A	8052	intergenic	1.406	7	5	1
1	4	rs4660261	rs694197	C	T	44107956	0.2873	2.87539e-05	0.0148452	0.00354885	0.725298	KDM4A	7873	intergenic	0.734	7	5	1
1	4	rs4660261	rs483679	T	A	44108119	0.2873	2.78079e-05	0.0148722	0.00354885	0.725298	KDM4A	7710	intergenic	4.288	7	5	1
1	4	rs4660261	rs594293	G	A	44109199	0.2873	1.6363e-05	-0.0152937	0.00354885	0.725298	KDM4A	6630	intergenic	11.64	6	5	1
1	4	rs11210871	rs607296	G	A	44109749	0.3598	9.53787e-05	-0.0145429	0.00372698	0.715904	KDM4A	6080	intergenic	7.108	NA	5	1
1	4	rs4660261	rs541550	G	T	44109816	0.33	0.000267602	0.0179591	0.00492732	0.614947	KDM4A	6013	intergenic	0.327	3a	5	1
1	4	rs4660261	rs609171	C	A	44110216	0.2863	2.08028e-06	-0.0160122	0.00337421	0.728601	KDM4A	5613	intergenic	1.621	5	7	1
1	4	rs4660261	rs620851	G	A	44110489	0.2873	1.59924e-05	-0.0153105	0.00354856	0.725298	KDM4A	5340	intergenic	5.235	5	5	1
1	4	rs4660261	rs623965	G	A	44111187	0.2873	1.51585e-05	-0.0153536	0.00354885	0.725298	KDM4A	4642	intergenic	8.731	5	5	1
1	4	rs6429637	rs55666439	G	T	44111212	0.3241	7.96654e-08	-0.0174025	0.00324196	0.7783	KDM4A	4617	intergenic	6.641	5	5	1
1	4	rs6429637	rs61768370	T	A	44111963	0.3241	7.74593e-08	-0.0174179	0.00324177	0.7783	KDM4A	3866	intergenic	0.486	7	5	1
1	4	rs4660261	rs72883034	C	T	44112379	0.2873	2.66918e-05	-0.014905	0.0035488	0.725298	KDM4A	3450	intergenic	0.092	6	5	1
1	4	rs4660261	rs602753	A	G	44113156	0.2863	NA	NA	NA	0.728601	KDM4A	2673	intergenic	0.188	6	5	0
1	4	rs4660261	rs1314923	C	T	44113441	0.2863	2.37243e-05	-0.0216117	0.00511325	0.728601	KDM4A	2388	intergenic	0.601	6	5	1
1	4	rs4660261	rs617521	G	T	44114199	0.2863	6.23067e-06	0.0156391	0.00346119	0.728601	KDM4A	1630	intergenic	3.524	1f	1	1
1	4	rs4660261	rs513862	T	A	44114405	0.2863	9.39315e-06	-0.0153357	0.00346124	0.728601	KDM4A	1424	intergenic	0.036	2b	1	1
1	4	rs4660261	rs519357	G	A	44115022	0.2863	4.97617e-05	-0.0143981	0.00354918	0.728601	KDM4A	0	upstream	6.165	7	1	1
1	4	rs4660261	rs631758	C	A	44115054	0.2863	0.000136179	-0.019488	0.00510824	0.728601	KDM4A	0	upstream	4.645	5	1	1
1	4	rs6429637	rs517191	G	A	44116466	0.3241	1.01512e-07	0.0172299	0.00323627	0.7783	KDM4A	0	intronic	4.066	4	1	1
1	4	rs6429637	rs660899	G	T	44117006	0.326	1.27024e-08	0.0175103	0.00307736	0.770372	KDM4A	0	intronic	3.75	5	1	1
1	4	rs6429637	rs61768371	G	A	44118406	0.3241	5.63181e-08	0.0176046	0.00324203	0.7783	KDM4A	0	intronic	0.988	7	1	1
1	4	rs58097944	rs597041	C	T	44118510	0.4503	2.82529e-05	-0.0128651	0.00307255	0.644805	KDM4A	0	intronic	0.256	7	1	1
1	4	rs58097944	rs613976	T	A	44119997	0.4503	1.36269e-05	0.0130334	0.00299634	0.644805	KDM4A	0	intronic	15.13	3a	3	1
1	4	rs6429637	rs2274465	G	C	44121557	0.3241	9.33392e-09	-0.0176968	0.00308178	0.7783	KDM4A	0	intronic	3.223	1f	4	1
1	4	rs6429637	rs11589584	G	T	44122473	0.3241	9.60068e-08	-0.0172915	0.00324168	0.7783	KDM4A	0	intronic	0.023	7	4	1
1	4	rs4660261	rs509173	G	A	44123502	0.2863	1.4928e-05	0.0153673	0.00354923	0.728601	KDM4A	0	intronic	0.876	7	4	1
1	4	rs6429637	rs61768372	C	T	44123988	0.3241	9.16408e-08	0.0173198	0.00324184	0.7783	KDM4A	0	intronic	5.891	7	4	1
1	4	rs6429637	rs11590619	G	C	44126709	0.3241	1.01984e-07	0.0172577	0.00324201	0.7783	KDM4A	0	intronic	0.039	5	4	1
1	4	rs4660261	rs1973512	G	A	44128047	0.2863	3.73288e-05	-0.0146352	0.00354928	0.728601	KDM4A	0	intronic	0.39	NA	4	1
1	4	rs6429637	rs489319	C	T	44131794	0.3141	2.89511e-09	0.0188843	0.00318054	0.831121	KDM4A	0	intronic	5.777	NA	4	1
1	4	rs4660261	rs607062	C	T	44133016	0.2972	7.15949e-07	-0.0169003	0.00340939	0.795752	KDM4A	0	intronic	2.21	6	4	1
1	4	rs6429637	rs618678	C	T	44133299	0.3161	3.88784e-09	0.0187766	0.00318847	0.81277	KDM4A	0	intronic	6.135	NA	4	1
1	4	rs6429637	rs3791033	C	T	44134077	0.3121	5.37865e-09	-0.0191573	0.00328316	0.828945	KDM4A	0	intronic	6.236	6	4	1
1	4	rs4660261	rs586339	C	A	44137257	0.2972	5.97691e-08	0.0180101	0.0033232	0.795752	KDM4A	0	exonic	13.86	NA	3	1
1	4	rs6429637	rs10789442	C	A	44140075	0.3161	4.91513e-09	-0.0186763	0.00319251	0.811762	KDM4A	0	intronic	9.076	6	4	1
1	4	rs6429637	rs9787076	C	A	44141149	0.3121	2.8652e-09	-0.019018	0.00320214	0.828945	KDM4A	0	intronic	2.015	5	4	1
1	4	rs6429637	rs3791034	G	A	44145130	0.3141	4.13559e-09	-0.0187761	0.00319394	0.812477	KDM4A	0	intronic	9.653	5	4	1
1	4	rs6429637	rs4660257	C	T	44148168	0.2942	3.68931e-09	-0.0189299	0.00320978	0.907655	KDM4A	0	intronic	1.101	7	4	1
1	4	rs6429637	rs4660740	G	A	44148617	0.2455	6.62518e-07	-0.0169388	0.00340682	0.729609	KDM4A	0	intronic	14.51	6	4	1
1	4	rs4660261	rs6697354	G	T	44151015	0.3151	1.53535e-06	-0.0159167	0.00331144	0.928699	KDM4A	0	intronic	5.223	7	4	1
1	4	rs6429637	rs61768374	G	T	44151633	0.2942	1.62664e-08	-0.0190417	0.00337162	0.907655	KDM4A	0	intronic	4.723	5	4	1
1	4	rs6429637	rs113688544	C	T	44151911	0.2455	1.41662e-06	0.0173019	0.00358764	0.729609	KDM4A	0	intronic	2.613	7	4	1
1	4	rs6429637	rs1971342	G	A	44152189	0.2942	1.768e-08	0.0190194	0.00337624	0.907655	KDM4A	0	intronic	3.591	7	4	1
1	4	rs6429637	rs11805774	G	A	44152715	0.2942	6.91697e-09	0.0185984	0.00321053	0.907655	KDM4A	0	intronic	6.758	6	4	1
1	4	rs6429637	rs17401357	G	C	44153619	0.2942	3.35907e-09	0.0189824	0.00321027	0.907655	KDM4A	0	intronic	5.047	5	4	1
1	4	rs6429637	rs3791035	G	C	44154479	0.2942	4.00922e-09	0.0188888	0.0032103	0.907655	KDM4A	0	intronic	0.231	4	3	1
1	4	rs4660261	rs3791036	G	A	44155383	0.3151	2.59336e-07	-0.0166297	0.00322854	0.928699	KDM4A	0	intronic	7.412	5	4	1
1	4	rs6429637	rs2270972	G	C	44158129	0.2942	1.76676e-08	-0.0185272	0.00328881	0.907655	KDM4A	0	intronic	2.282	5	4	1
1	4	rs6429637	rs56319043	C	T	44171211	0.2465	6.51835e-07	0.0178593	0.00358968	0.734052	KDM4A-AS1	0	ncRNA_intronic	14.65	5	3	1
1	4	rs6429637	rs112984125	G	A	44173423	0.2913	3.83081e-08	0.0185345	0.00337084	0.941692	KDM4A-AS1	0	ncRNA_intronic	10.02	2b	1	1
1	4	rs2486012	rs304300	G	T	44174793	0.1203	6.83786e-08	-0.0257424	0.00477119	0.775029	ST3GAL3	0	intronic	11.62	5	1	1
1	4	rs4660261	rs304303	G	T	44178070	0.3032	2.1106e-07	-0.017044	0.00328444	0.900792	RP11-184I16.4	0	ncRNA_intronic	3.392	NA	2	1
1	4	rs6429637	rs17531412	G	A	44182244	0.2913	1.14189e-08	-0.019257	0.00337358	0.951188	RP11-184I16.4	0	ncRNA_intronic	0.537	4	1	1
1	4	rs4660261	rs6429636	G	T	44183540	0.3151	1.58774e-06	0.0162999	0.0033959	0.956845	RP11-184I16.4	0	ncRNA_intronic	0.006	6	5	1
1	4	rs6429637	rs112361411	C	T	44183923	0.2913	2.39189e-08	0.0188288	0.00337375	0.951188	RP11-184I16.4	0	ncRNA_intronic	2.128	6	5	1
1	4	rs4660261	rs10890273	T	A	44186444	0.3151	1.68224e-07	0.0168865	0.0032279	0.956845	RP11-184I16.4	0	ncRNA_intronic	4.867	5	2	1
1	4	rs6429637	rs11810109	T	A	44186812	0.2913	1.24218e-08	-0.0192318	0.00337765	0.951188	RP11-184I16.4	0	ncRNA_intronic	1.641	7	5	1
1	4	rs6429637	rs12410155	C	A	44188465	0.2913	3.27262e-09	-0.0189682	0.00320554	0.951188	RP11-184I16.4	0	ncRNA_intronic	1.459	5	5	1
1	4	rs6429637	rs12410444	G	A	44188719	0.2913	9.93616e-09	-0.019323	0.00337118	0.951188	RP11-184I16.4	0	ncRNA_intronic	8.037	5	5	1
1	4	rs4660261	rs11210907	C	T	44191759	0.3151	1.74902e-06	0.0162237	0.00339376	0.956845	RP11-184I16.4	0	ncRNA_intronic	7.658	6	5	1
1	4	rs4660261	rs10890275	G	T	44194216	0.3151	1.59444e-06	-0.0162944	0.00339536	0.956845	ST3GAL3	0	intronic	2.799	7	4	1
1	4	rs4660261	rs4660259	G	A	44194534	0.3151	3.09812e-06	-0.01583	0.00339394	0.956845	ST3GAL3	0	intronic	0.04	6	4	1
1	4	rs4660261	rs4660260	C	T	44195353	0.3151	1.67446e-07	-0.0168856	0.00322722	0.956845	ST3GAL3	0	intronic	0.722	6	5	1
1	4	rs4660261	rs4660743	C	T	44195404	0.3141	1.57441e-06	0.0162754	0.00338962	0.952011	ST3GAL3	0	intronic	2.937	7	5	1
1	4	rs4660261	rs7538463	T	A	44196416	0.3151	2.37055e-07	0.0254646	0.0049277	0.956845	ST3GAL3	0	intronic	7.917	6	5	1
1	4	rs4660261	rs3862228	C	T	44196945	0.3151	1.60117e-06	0.0162833	0.00339365	0.956845	ST3GAL3	0	intronic	0.96	NA	5	1
1	4	rs6429637	rs6429637	G	A	44198531	0.2992	2.31522e-09	-0.0188488	0.00315514	1	ST3GAL3	0	intronic	8.385	6	5	1
1	4	rs6429637	rs6673970	C	A	44199469	0.2992	3.65111e-09	-0.0186172	0.00315585	1	ST3GAL3	0	intronic	0.14	7	5	1
1	4	rs6429637	rs3791040	G	A	44202733	0.3042	2.54517e-09	-0.0187505	0.00314684	0.975573	ST3GAL3	0	intronic	2.046	7	4	1
1	4	rs4660261	rs3791041	G	A	44202991	0.3082	6.03459e-08	-0.0177173	0.00327021	0.990366	ST3GAL3	0	intronic	4.745	6	4	1
1	4	rs4660261	rs10749850	C	T	44205094	0.3072	8.40926e-07	-0.0169679	0.00344481	0.985558	ST3GAL3	0	intronic	1.925	7	4	1
1	4	rs6429637	rs1013793	C	T	44207553	0.3032	6.88167e-09	0.0182627	0.00315211	0.980409	ST3GAL3	0	intronic	16.51	NA	4	1
1	4	rs6429637	rs1029632	C	A	44207899	0.3032	3.25427e-08	0.0183228	0.00331503	0.980409	ST3GAL3	0	intronic	5.069	NA	4	1
1	4	rs6429637	rs1472661	C	T	44209075	0.3032	6.37278e-09	0.0183042	0.00315228	0.980409	ST3GAL3	0	intronic	1.503	NA	4	1
1	4	rs6429637	rs59305903	C	T	44210191	0.3032	1.51852e-08	0.0187615	0.00331506	0.980409	ST3GAL3	0	intronic	0.312	6	4	1
1	4	rs4660261	rs6686238	G	C	44210253	0.3101	8.15882e-07	-0.0169531	0.0034377	1	ST3GAL3	0	intronic	0.069	6	4	1
1	4	rs6429637	rs201958677	A	T	44210326	0.341	NA	NA	NA	0.796233	ST3GAL3	0	intronic	0.601	6	4	1
1	4	rs6429637	rs6696529	T	A	44210387	0.3062	1.7168e-08	0.0187335	0.00332252	0.965979	ST3GAL3	0	intronic	8.679	6	4	1
1	4	rs4660261	rs6429638	G	A	44211010	0.3101	7.96317e-08	-0.017548	0.00326902	1	ST3GAL3	0	intronic	6.303	1f	4	1
1	4	rs4660261	rs2158956	C	T	44211697	0.3101	8.15882e-07	-0.0169531	0.0034377	1	ST3GAL3	0	intronic	0.131	NA	4	1
1	4	rs4660261	rs28833034	G	A	44212942	0.3101	8.48216e-07	-0.016927	0.0034377	1	ST3GAL3	0	intronic	4.494	7	4	1
1	4	rs6429637	rs112646031	G	C	44213051	0.2972	1.50366e-08	-0.0189334	0.00334445	0.990084	ST3GAL3	0	intronic	0.783	6	4	1
1	4	rs4660261	rs7549094	C	A	44213178	0.3101	8.37303e-07	0.0169357	0.0034377	1	ST3GAL3	0	intronic	1.752	6	4	1
1	4	rs6429637	rs7551551	C	A	44213482	0.2972	1.73371e-08	0.0188515	0.00334445	0.990084	ST3GAL3	0	intronic	5.858	3a	4	1
1	4	rs6429637	rs7511800	T	A	44214269	0.2952	3.84919e-08	-0.0183602	0.00333966	0.980256	ST3GAL3	0	intronic	0.246	6	4	0
1	4	rs6429637	rs56338811	G	A	44214888	0.3032	3.22312e-08	-0.0183165	0.00331289	0.980409	ST3GAL3	0	intronic	3.449	7	4	1
1	4	rs6429637	rs56367078	G	T	44215015	0.3032	3.23866e-08	0.0183257	0.00331506	0.980409	ST3GAL3	0	intronic	0.889	6	4	1
1	4	rs6429637	rs56701980	C	T	44215412	0.3032	3.19226e-08	-0.0183228	0.00331301	0.980409	ST3GAL3	0	intronic	6.94	5	4	1
1	4	rs6429637	rs12062824	G	A	44215859	0.3032	3.28572e-08	-0.0182992	0.00331179	0.980409	ST3GAL3	0	intronic	2.239	4	4	1
1	4	rs6429637	rs6668616	C	T	44216376	0.3032	3.22312e-08	-0.0183104	0.00331179	0.980409	ST3GAL3	0	intronic	4.332	5	5	1
1	4	rs6429637	rs11584382	C	T	44216634	0.2992	3.68684e-08	0.0182863	0.00332162	1	ST3GAL3	0	intronic	1.65	7	5	1
1	4	rs4660261	rs6669157	C	T	44216876	0.3101	8.22963e-07	-0.0169471	0.00343766	1	ST3GAL3	0	intronic	0.29	6	5	1
1	4	rs6429637	rs6700256	G	A	44216887	0.3032	3.25427e-08	0.018305	0.00331181	0.980409	ST3GAL3	0	intronic	1.403	7	5	1
1	4	rs6429637	rs6429639	G	A	44217753	0.3032	3.59954e-08	0.0182643	0.00331509	0.980409	ST3GAL3	0	intronic	2.97	7	4	1
1	4	rs4660261	rs3791042	C	T	44219275	0.3101	8.08859e-07	-0.0169593	0.00343778	1	ST3GAL3	0	intronic	3.069	4	4	1
1	4	rs6429637	rs3791043	G	T	44219546	0.3032	6.60554e-09	0.018279	0.00315119	0.980409	ST3GAL3	0	intronic	1.312	7	4	1
1	4	rs6429637	rs3791044	G	A	44219933	0.2972	3.44743e-08	0.018448	0.00334381	0.990084	ST3GAL3	0	intronic	0.088	7	4	1
1	4	rs6429637	rs6678767	G	A	44220670	0.3032	3.23866e-08	0.0183076	0.00331179	0.980409	ST3GAL3	0	intronic	2.638	7	5	1
1	4	rs6429637	rs11210912	G	T	44220737	0.3032	3.17693e-08	-0.0183188	0.00331179	0.980409	ST3GAL3	0	intronic	6.948	6	5	1
1	4	rs6429637	rs61768408	G	A	44220747	0.2515	1.82395e-06	0.0168787	0.00353701	0.779315	ST3GAL3	0	intronic	3.81	6	5	1
1	4	rs6429637	rs202215468	A	G	44221787	0.3151	NA	NA	NA	0.854475	ST3GAL3	0	intronic	0.71	6	5	0
1	4	rs6429637	rs11581514	G	A	44222204	0.3032	3.04218e-08	-0.0183621	0.00331506	0.980409	ST3GAL3	0	intronic	3.16	6	5	1
1	4	rs6429637	rs11587515	C	T	44222570	0.2992	3.56519e-08	0.0183018	0.00332087	1	ST3GAL3	0	intronic	4.389	7	5	1
1	4	rs4660261	rs11210913	G	A	44222597	0.3101	7.48222e-07	0.0170337	0.00344225	1	ST3GAL3	0	intronic	3.094	6	5	1
1	4	rs6429637	rs11210914	C	T	44223456	0.3032	3.41448e-08	-0.018295	0.00331506	0.980409	ST3GAL3	0	intronic	0.032	4	2	1
1	4	rs6429637	rs72678674	G	A	44224688	0.2465	5.87465e-06	0.0160739	0.00354765	0.759534	ST3GAL3	0	intronic	0.319	7	5	1
1	4	rs6429637	rs112518613	C	T	44224985	0.3032	3.17693e-08	-0.0183188	0.00331179	0.980409	ST3GAL3	0	intronic	1.243	6	5	1
1	4	rs4660261	rs7513994	G	A	44225051	0.2445	3.2146e-06	-0.017441	0.00374543	0.717518	ST3GAL3	0	intronic	1.021	7	5	1
1	4	rs6429637	rs6664485	C	T	44225532	0.3032	7.24267e-09	-0.0182192	0.00314927	0.980409	ST3GAL3	0	intronic	0.259	7	5	1
1	4	rs4660261	rs6665014	G	T	44226004	0.2445	5.20573e-07	-0.0178706	0.0035609	0.717518	ST3GAL3	0	intronic	2.877	6	5	1
1	4	rs6429637	rs7520053	G	A	44226657	0.3002	6.57169e-09	-0.0183198	0.00315775	0.99508	ST3GAL3	0	intronic	8.619	2b	5	1
1	4	rs4660261	rs11210915	G	A	44227579	0.3101	1.4488e-07	-0.026256	0.00499263	1	ST3GAL3	0	intronic	3.368	6	5	1
1	4	rs6429637	rs7551644	T	A	44228016	0.3042	4.87663e-09	-0.0184393	0.0031513	0.975739	ST3GAL3	0	intronic	0.646	7	5	1
1	4	rs4660261	rs4660261	G	A	44229597	0.3101	4.81154e-08	0.0178379	0.00326813	1	ST3GAL3	0	intronic	3.988	4	2	1
1	4	rs6429637	rs56352978	G	A	44231480	0.2962	6.99077e-07	0.0240555	0.00484831	0.985156	ST3GAL3	0	intronic	2.241	5	2	1
1	4	rs6429637	rs56009633	C	T	44231481	0.3012	6.34097e-07	-0.0241191	0.00484267	0.990099	ST3GAL3	0	intronic	2.946	5	2	1
1	4	rs6429637	rs3791046	C	A	44231807	0.2992	6.67364e-09	0.0182803	0.00315236	1	ST3GAL3	0	intronic	5.045	4	2	1
1	4	rs6429637	rs11210916	G	A	44232926	0.2992	3.46402e-08	0.0182872	0.00331518	1	ST3GAL3	0	intronic	2.418	2b	2	1
1	4	rs6429637	rs6656457	G	C	44233662	0.3032	6.63946e-09	0.0182714	0.00315035	0.980409	ST3GAL3	0	intronic	0.116	7	5	1
1	4	rs6429637	rs4660745	C	T	44234076	0.3032	3.51425e-08	0.0182743	0.00331436	0.980409	ST3GAL3	0	intronic	3.89	7	5	1
1	4	rs6429637	rs11210917	T	A	44234520	0.3032	7.62205e-09	0.018199	0.00315047	0.980409	ST3GAL3	0	intronic	8.371	5	5	1
1	4	rs6429637	rs3791047	G	A	44236114	0.3012	2.42754e-09	-0.0188922	0.00316651	0.970365	ST3GAL3	0	intronic	2.461	6	5	1
1	4	rs6429637	rs7531165	C	T	44237247	0.3012	2.87111e-08	0.018486	0.00333134	0.970365	ST3GAL3	0	intronic	3.461	7	5	1
1	4	rs6429637	rs7516647	C	T	44237465	0.2972	2.3645e-09	0.0189823	0.00317932	0.990084	ST3GAL3	0	intronic	3.708	7	5	1
1	4	rs6429637	rs10890280	G	A	44238218	0.3012	2.88501e-08	-0.0184836	0.00333141	0.970365	ST3GAL3	0	intronic	0.929	7	4	1
1	4	rs6429637	rs72678680	G	A	44240221	0.2515	2.60894e-06	0.0165998	0.0035323	0.779315	ST3GAL3	0	intronic	6.757	4	2	1
1	4	rs6429637	rs7529895	C	T	44241870	0.2962	1.98806e-08	0.0187757	0.00334502	0.98517	ST3GAL3	0	intronic	1.764	3a	4	1
1	4	rs6429637	rs11587427	C	T	44243049	0.2515	2.23797e-06	-0.0167017	0.00353054	0.779315	ST3GAL3	0	intronic	1.375	7	5	1
1	4	rs4660261	rs12119149	C	T	44243283	0.3101	6.56766e-07	0.0171009	0.00343825	1	ST3GAL3	0	intronic	16.62	6	5	1
1	4	rs6429637	rs61768432	T	A	44243561	0.3002	3.79432e-08	-0.0183607	0.00333822	0.96545	ST3GAL3	0	intronic	1.389	7	5	1
1	4	rs6429637	rs55695044	C	T	44243658	0.3002	3.79432e-08	0.0183542	0.00333703	0.96545	ST3GAL3	0	intronic	0.449	7	4	1
1	4	rs4660261	rs7543520	C	T	44243866	0.3101	6.51069e-07	-0.0171069	0.00343829	1	ST3GAL3	0	intronic	0.485	6	4	1
1	4	rs6429637	rs11590279	C	T	44244183	0.2962	5.50015e-08	0.0181781	0.00334505	0.98517	ST3GAL3	0	intronic	4.225	5	4	1
1	4	rs6429637	rs2158954	G	A	44244667	0.3002	3.81252e-08	0.0183584	0.00333831	0.96545	ST3GAL3	0	intronic	4.357	NA	4	1
1	4	rs6429637	rs12083110	C	T	44245049	0.3002	3.46402e-08	-0.0184148	0.00333831	0.96545	ST3GAL3	0	intronic	0.519	2b	2	1
1	4	rs6429637	rs10890281	C	A	44245939	0.3002	8.48269e-09	0.0182801	0.00317442	0.96545	ST3GAL3	0	intronic	9.53	5	4	1
1	4	rs2486012	rs6680338	G	A	44246356	0.1103	7.20889e-11	0.0331127	0.00508157	0.878395	ST3GAL3	0	intronic	0.737	5	5	1
1	4	rs4660261	rs7546040	G	C	44247233	0.3101	1.43308e-06	-0.0165745	0.00343844	1	ST3GAL3	0	intronic	1.401	7	5	1
1	4	rs6429637	rs12354267	C	T	44248272	0.3012	5.98963e-08	-0.0176191	0.00325128	0.951084	ST3GAL3	0	intronic	3.139	5	5	1
1	4	rs4660261	rs917294	G	A	44249485	0.2515	3.79747e-07	-0.0176659	0.00347833	0.672236	ST3GAL3	0	intronic	2.752	NA	2	1
1	4	rs2486012	rs917293	G	A	44249916	0.1143	1.56655e-11	0.0334257	0.00495814	0.881254	ST3GAL3	0	intronic	1.081	NA	5	1
1	4	rs2486012	rs4660749	G	T	44250301	0.1123	3.33291e-12	-0.034526	0.00495855	0.899731	ST3GAL3	0	intronic	4.46	5	5	1
1	4	rs2486012	rs4660750	C	T	44250381	0.1123	8.36983e-12	-0.0345289	0.00505395	0.899731	ST3GAL3	0	intronic	4.65	5	5	1
1	4	rs6429637	rs11577684	G	C	44254280	0.3479	1.61105e-06	-0.0154415	0.00321904	0.676863	ST3GAL3	0	intronic	1.674	5	5	1
1	4	rs2486012	rs6691988	G	A	44254402	0.1173	3.98633e-12	0.0324383	0.00467568	0.856442	ST3GAL3	0	intronic	0.367	5	5	1
1	4	rs6429637	rs9787240	G	A	44256468	0.341	5.64793e-07	-0.0161294	0.00322402	0.638322	ST3GAL3	0	intronic	8.75	6	5	1
1	4	rs2486012	rs1354261	C	A	44256682	0.1173	1.0679e-10	-0.0312653	0.00484206	0.856442	ST3GAL3	0	intronic	9.046	NA	5	1
1	4	rs2486012	rs1502907	G	A	44258040	0.1123	2.43086e-12	-0.0339001	0.00483788	0.899731	ST3GAL3	0	intronic	5.194	NA	4	1
1	4	rs6429637	rs34224911	T	A	44258341	0.3459	4.37087e-06	-0.0148022	0.00322283	0.66648	ST3GAL3	0	intronic	8.932	4	4	1
1	4	rs6429637	rs12401813	C	A	44263415	0.3459	2.79074e-06	-0.0143613	0.00306496	0.66648	ST3GAL3	0	intronic	9.619	7	2	1
1	4	rs2486012	rs3791055	C	T	44265655	0.1123	4.04304e-12	-0.0344195	0.00496268	0.899731	ST3GAL3	0	intronic	5.04	5	2	1
1	4	rs2486012	rs9726489	C	G	44267668	0.1123	NA	NA	NA	0.899731	ST3GAL3	0	intronic	0.879	6	4	0
1	4	rs2486012	rs11210928	C	T	44268219	0.1153	6.26448e-12	0.0337883	0.00491574	0.873817	ST3GAL3	0	intronic	1.841	5	4	1
1	4	rs2486012	rs6670344	G	A	44269208	0.1123	2.92121e-12	-0.0337785	0.00483831	0.899731	ST3GAL3	0	intronic	2.544	6	4	1
1	4	rs2486012	rs246778	C	T	44272761	0.1123	1.19762e-11	-0.0328552	0.00484555	0.880292	ST3GAL3	0	intronic	0.251	NA	4	1
1	4	rs2486012	rs246777	G	C	44274434	0.1163	5.52892e-12	0.0334943	0.00486038	0.883933	ST3GAL3	0	intronic	5.364	1f	4	1
1	4	rs2486012	rs246775	C	T	44275595	0.1163	7.36822e-10	-0.0314483	0.00510693	0.883933	ST3GAL3	0	intronic	0.932	NA	4	1
1	4	rs6429637	rs37471	C	T	44277548	0.3449	5.02608e-06	0.014034	0.00307514	0.674672	ST3GAL3	0	intronic	1.829	NA	4	1
1	4	rs6429637	rs37470	G	C	44277948	0.3449	1.44875e-05	0.0140354	0.00323668	0.674672	ST3GAL3	0	intronic	0.871	5	4	1
1	4	rs2486012	rs37468	T	A	44280381	0.1133	3.12426e-12	-0.0341849	0.00490316	0.909914	ST3GAL3	0	intronic	8.768	1f	4	1
1	4	rs2486012	rs37466	C	T	44283071	0.1143	NA	NA	NA	0.900596	ST3GAL3	0	intronic	0.422	NA	4	0
1	4	rs2486012	rs541487	G	A	44283909	0.1143	3.18201e-12	0.0335443	0.00481305	0.900596	ST3GAL3	0	intronic	5.397	NA	4	1
1	4	rs2486012	rs37464	G	A	44284161	0.1143	3.18197e-12	-0.0335342	0.0048116	0.900596	ST3GAL3	0	intronic	2.769	NA	4	1
1	4	rs2486012	rs37462	C	T	44284778	0.1133	1.25556e-11	0.0349012	0.00515248	0.909914	ST3GAL3	0	intronic	0.257	NA	4	1
1	4	rs2486012	rs39722	G	C	44285663	0.1133	1.18433e-11	0.0349462	0.00515271	0.909914	ST3GAL3	0	intronic	0.941	6	4	1
1	4	rs2486012	rs641356	C	T	44287186	0.1133	9.36947e-12	0.0349262	0.00512424	0.909914	ST3GAL3	0	intronic	1.558	NA	4	1
1	4	rs2486012	rs556667	G	T	44287414	0.1133	1.64909e-12	0.0344097	0.00487297	0.909914	ST3GAL3	0	intronic	4.999	1f	4	1
1	4	rs6429637	rs37459	G	A	44289397	0.3449	1.24594e-05	-0.014021	0.00320892	0.674672	ST3GAL3	0	intronic	1.366	7	5	1
1	4	rs6429637	rs37458	G	A	44290530	0.3459	5.82133e-06	-0.0138915	0.00306468	0.680681	ST3GAL3	0	exonic	0.001	NA	4	1
1	4	rs2486012	rs37457	G	A	44291191	0.1133	2.52944e-11	0.0338924	0.00508007	0.909914	ST3GAL3	0	intronic	7.985	NA	4	1
1	4	rs6429637	rs37456	C	T	44292989	0.3449	1.81951e-05	0.0135135	0.00315296	0.674672	ST3GAL3	0	intronic	1.719	NA	4	1
1	4	rs6429637	rs37455	G	A	44294228	0.3459	1.54627e-05	-0.0139319	0.00322349	0.680681	ST3GAL3	0	intronic	15.79	NA	4	1
1	4	rs6429637	rs37454	C	A	44294411	0.3459	1.39952e-05	0.0140438	0.00323298	0.671123	ST3GAL3	0	intronic	1.669	NA	4	1
1	4	rs6429637	rs37453	G	A	44295047	0.3449	5.61193e-06	-0.0139686	0.00307644	0.674672	ST3GAL3	0	intronic	3.152	7	5	1
1	4	rs4660261	rs37452	C	A	44297573	0.3151	0.00102929	-0.0111051	0.00338324	0.615093	ST3GAL3	0	intronic	0.58	NA	2	1
1	4	rs2486012	rs42962	C	A	44298564	0.1103	8.09127e-08	-0.0313557	0.0058444	0.918821	ST3GAL3	0	intronic	0.737	NA	2	1
1	4	rs2486012	rs246774	C	T	44299695	0.1093	1.76118e-12	0.0366866	0.00520215	0.928604	ST3GAL3	0	intronic	1.809	NA	2	1
1	4	rs2486012	rs246773	G	A	44300249	0.1103	1.84874e-12	-0.0366805	0.00520627	0.938793	ST3GAL3	0	intronic	2.162	NA	1	1
1	4	rs4660261	rs3011217	G	A	44303266	0.3151	0.000201445	-0.0119851	0.00322422	0.615093	ST3GAL3	0	intronic	2.741	1f	5	1
1	4	rs2486012	rs3011218	T	A	44303329	0.1113	1.45872e-12	0.0361695	0.00510987	0.929009	ST3GAL3	0	intronic	5.092	5	5	1
1	4	rs4660261	rs3011219	G	A	44306120	0.3141	0.00168957	-0.0106318	0.00338593	0.611613	ST3GAL3	0	intronic	5.789	5	4	1
1	4	rs4660261	rs2906471	C	T	44306422	0.3141	0.000796133	0.0113476	0.00338317	0.611613	ST3GAL3	0	intronic	4.242	NA	4	1
1	4	rs2486012	rs2906470	C	T	44306559	0.1093	1.38933e-12	-0.0368424	0.00519998	0.948741	ST3GAL3	0	intronic	1.357	NA	4	1
1	4	rs4660261	rs3011220	G	A	44308867	0.3181	0.000719033	-0.0112679	0.00333152	0.6074	ST3GAL3	0	intronic	6.607	7	4	1
1	4	rs4660261	rs12723279	C	T	44310744	0.3151	0.00222108	0.0103559	0.00338544	0.607808	ST3GAL3	0	intronic	5.462	7	4	1
1	4	rs4660261	rs11210931	G	A	44310875	0.3141	0.00116651	0.0109923	0.00338544	0.611613	ST3GAL3	0	intronic	0.942	7	5	1
1	4	rs2486012	rs3011221	G	A	44312109	0.1103	7.29135e-13	-0.0348436	0.00485702	0.938793	ST3GAL3	0	intronic	0.323	7	5	1
1	4	rs4660261	rs2367804	C	T	44314266	0.3131	0.00172893	0.0105736	0.00337467	0.609985	ST3GAL3	0	intronic	0.575	5	5	1
1	4	rs6674176	rs2906468	G	A	44319007	0.2555	5.04528e-07	-0.017298	0.00344267	0.687147	ST3GAL3	0	intronic	3.602	NA	2	1
1	4	rs6674176	rs3011225	G	A	44319373	0.2555	3.63245e-07	0.0175114	0.00344221	0.687147	ST3GAL3	0	intronic	2.998	2b	2	1
1	4	rs2486012	rs2906467	C	A	44320476	0.1083	2.33551e-13	0.0371533	0.00507003	0.958857	ST3GAL3	0	intronic	5.864	NA	4	1
1	4	rs2486012	rs3124746	G	C	44320934	0.1083	1.99209e-13	0.0372613	0.00507003	0.958857	ST3GAL3	0	intronic	0.08	6	4	1
1	4	rs2486012	rs12760568	T	C	44323254	0.1282	NA	NA	NA	0.778852	ST3GAL3	0	intronic	0.211	3b	4	0
1	4	rs2486012	rs7417507	C	T	44323258	0.1282	3.66609e-07	0.036367	0.00715109	0.778852	ST3GAL3	0	intronic	1.434	3b	4	1
1	4	rs2486012	rs2906465	C	T	44323736	0.1083	1.84538e-13	-0.0373131	0.00507003	0.958857	ST3GAL3	0	intronic	3.037	NA	4	1
1	4	rs2486012	rs3011226	G	A	44324060	0.1083	6.72291e-13	0.0373547	0.00519901	0.958857	ST3GAL3	0	intronic	5.082	4	2	1
1	4	rs2486012	rs3011227	G	A	44325409	0.1093	2.1101e-13	0.0350355	0.00477217	0.948741	ST3GAL3	0	intronic	4.612	5	4	1
1	4	rs2486012	rs3011229	G	A	44328017	0.1093	4.53441e-13	-0.0351526	0.00485628	0.948741	ST3GAL3	0	intronic	2.557	5	4	1
1	4	rs2486012	rs2906464	C	T	44329803	0.1083	7.37507e-13	0.0373235	0.00520385	0.958857	ST3GAL3	0	intronic	0.605	NA	4	1
1	4	rs2486012	rs2906463	G	A	44330048	0.1093	7.06334e-13	-0.0366651	0.00510783	0.948741	ST3GAL3	0	intronic	0.626	NA	5	1
1	4	rs2486012	rs2906462	G	A	44332084	0.1093	6.97668e-13	0.0366461	0.00510399	0.948741	ST3GAL3	0	intronic	4.399	NA	5	1
1	4	rs2486012	rs2906461	G	C	44334228	0.1083	1.85719e-13	0.037314	0.00507073	0.958857	ST3GAL3	0	intronic	0.773	5	2	1
1	4	rs2486012	rs2906460	G	A	44335323	0.1093	6.72291e-13	-0.0366768	0.00510467	0.948741	ST3GAL3	0	intronic	0.62	NA	4	1
1	4	rs2486012	rs2906459	C	A	44335657	0.1093	7.01988e-13	-0.0366759	0.00510874	0.948741	ST3GAL3	0	intronic	2.612	NA	4	1
1	4	rs2486012	rs3011230	G	T	44340655	0.1093	6.35915e-13	0.0374307	0.00520409	0.969095	ST3GAL3	0	intronic	0.575	1f	5	1
1	4	rs2486012	rs2906456	C	T	44340920	0.1093	3.42952e-13	-0.0360068	0.00494846	0.969095	ST3GAL3	0	intronic	2.137	NA	5	1
1	4	rs2486012	rs2906455	C	T	44341895	0.1093	6.16549e-13	-0.0374492	0.00520361	0.969095	ST3GAL3	0	intronic	2.283	NA	4	1
1	4	rs2486012	rs3011231	G	A	44342235	0.1093	1.67685e-13	-0.0374161	0.00507521	0.969095	ST3GAL3	0	intronic	0.908	5	4	1
1	4	rs2486012	rs3791097	G	C	44349381	0.1093	5.90405e-13	-0.0374757	0.00520302	0.969095	ST3GAL3	0	intronic	8.475	2b	4	1
1	4	rs6674176	rs803679	G	A	44349405	0.2465	1.34363e-08	0.0201405	0.00354559	0.719082	ST3GAL3	0	intronic	6.161	NA	4	1
1	4	rs2486012	rs17474535	G	A	44353084	0.1093	3.03854e-13	0.036046	0.00494277	0.969095	ST3GAL3	0	intronic	0.505	5	5	1
1	4	rs6674176	rs803675	G	A	44353237	0.2465	1.35041e-08	0.0200966	0.00353841	0.719082	ST3GAL3	0	intronic	1.492	NA	2	1
1	4	rs2486012	rs61770286	G	A	44356609	0.1093	4.6638e-13	0.0376103	0.00519856	0.969095	ST3GAL3	0	intronic	0.443	4	5	1
1	4	rs2486012	rs61770287	C	T	44359205	0.1093	5.54936e-13	-0.0375242	0.00520365	0.969095	ST3GAL3	0	intronic	10.23	5	4	1
1	4	rs2486012	rs17533707	C	T	44361533	0.1093	2.981e-13	-0.0361002	0.00494846	0.969095	ST3GAL3	0	intronic	1.282	7	4	1
1	4	rs2486012	rs61770289	C	T	44363710	0.1093	5.86554e-10	0.0367898	0.00593958	0.969095	ST3GAL3	0	intronic	3.936	NA	4	1
1	4	rs6674176	rs803680	G	C	44364370	0.2873	4.39188e-05	0.0138995	0.00340187	0.601395	ST3GAL3	0	intronic	0.955	5	4	1
1	4	rs2486012	rs783304	G	A	44365457	0.1501	2.00753e-06	0.0200138	0.00421107	0.689024	ST3GAL3	0	intronic	4.099	4	4	1
1	4	rs6674176	rs3791102	C	T	44366617	0.2853	0.00011324	0.0134764	0.00349102	0.610491	ST3GAL3	0	intronic	14.83	5	4	1
1	4	rs2486012	rs783301	C	T	44369009	0.1103	1.93567e-13	-0.0381454	0.00518762	0.979383	ST3GAL3	0	intronic	6.234	NA	4	1
1	4	rs6674176	rs11210935	G	A	44369444	0.2465	7.51502e-08	0.0198469	0.00369012	0.746465	ST3GAL3	0	intronic	13.1	5	4	1
1	4	rs2486012	rs2485995	G	A	44369600	0.1103	1.92348e-13	-0.0381456	0.00518705	0.979383	ST3GAL3	0	intronic	2.44	NA	4	1
1	4	rs2486012	rs148773406	G	A	44371107	0.1093	9.55764e-10	-0.0463343	0.00757514	0.989664	ST3GAL3	0	intronic	1.708	3a	5	1
1	4	rs2486012	rs147671612	C	T	44371437	0.1044	1.43567e-08	-0.0438765	0.00773961	0.918023	ST3GAL3	0	intronic	3.523	5	5	1
1	4	rs2486012	rs142328051	C	T	44371441	0.1044	4.63244e-11	0.0509042	0.0077335	0.918023	ST3GAL3	0	intronic	1.915	5	5	1
1	4	rs2486012	rs2906598	G	C	44372290	0.1103	3.68884e-10	0.0472716	0.00754336	1	ST3GAL3	0	intronic	1.232	3a	4	1
1	4	rs2486012	rs2993621	C	T	44372291	0.1103	3.68884e-10	0.0472725	0.0075435	1	ST3GAL3	0	intronic	0.228	3a	4	1
1	4	rs2486012	rs2486012	G	A	44373409	0.1103	1.23291e-13	0.0374917	0.00505743	1	ST3GAL3	0	intronic	0.249	NA	4	1
1	4	rs2486012	rs2428963	C	T	44373439	0.1103	3.21803e-13	-0.0359225	0.00493106	1	ST3GAL3	0	intronic	1.682	NA	4	1
1	4	rs6674176	rs12058552	T	C	44377286	0.1829	NA	NA	NA	0.892576	ST3GAL3	0	intronic	0.523	6	4	0
1	4	rs6674176	rs12084459	G	A	44377297	0.2038	NA	NA	NA	0.975656	ST3GAL3	0	intronic	0.723	6	4	0
1	4	rs6674176	rs71518480	C	A	44377301	0.2087	NA	NA	NA	0.903622	ST3GAL3	0	intronic	0.137	6	4	0
1	4	rs6674176	rs201869658	A	C	44377305	0.2087	NA	NA	NA	0.903622	ST3GAL3	0	intronic	1.12	6	4	0
1	4	rs6674176	rs199898784	G	T	44377306	0.2087	NA	NA	NA	0.903622	ST3GAL3	0	intronic	1.013	6	4	0
1	4	rs6674176	rs4314918	G	A	44377503	0.1998	3.68631e-11	0.0253015	0.00382419	1	ST3GAL3	0	intronic	4.671	6	4	1
1	4	rs6674176	rs3791112	G	T	44379248	0.2396	3.52e-06	-0.0169731	0.00365967	0.786913	ST3GAL3	0	intronic	8.206	4	2	1
1	4	rs2486012	rs2248305	C	T	44379493	0.1103	2.94802e-13	-0.0369048	0.00505771	1	ST3GAL3	0	intronic	3.282	5	2	1
1	4	rs2486012	rs1859725	G	A	44379577	0.1103	3.0045e-13	0.036896	0.00505827	1	ST3GAL3	0	intronic	2.466	5	2	1
1	4	rs6674176	rs6674176	G	A	44379957	0.1998	1.08941e-11	0.0253219	0.00372701	1	ST3GAL3	0	intronic	3.926	3a	2	1
1	4	rs2486012	rs1766964	C	T	44381847	0.1113	6.80648e-13	0.037239	0.00518413	0.989723	ST3GAL3	0	intronic	0.952	NA	2	1
1	4	rs2486012	rs1766966	G	A	44382515	0.1123	6.43828e-13	0.0364612	0.00507049	0.979613	ST3GAL3	0	intronic	0.485	NA	1	1
1	4	rs6674176	rs4660262	G	A	44382524	0.2594	4.46015e-06	0.0163699	0.00356744	0.71404	ST3GAL3	0	intronic	4.736	7	1	1
1	4	rs2486012	rs61770291	G	A	44383123	0.1103	3.64764e-09	0.0444353	0.00753213	0.979276	ST3GAL3	0	intronic	5.167	6	5	1
1	4	rs2486012	rs1636877	G	A	44387625	0.1103	5.95167e-13	-0.0372952	0.00517874	0.979276	ST3GAL3	0	intronic	3.73	4	4	1
1	4	rs2486012	rs2245439	C	T	44389959	0.1103	8.77876e-13	-0.0370074	0.00517701	0.979276	ST3GAL3	0	intronic	2.298	1f	4	1
1	4	rs6674176	rs9326136	C	T	44390392	0.2624	2.67349e-07	0.0174112	0.00338401	0.69632	ST3GAL3	0	intronic	3.156	1f	4	1
1	4	rs6674176	rs11210936	T	A	44391438	0.2396	3.74201e-06	-0.0169302	0.00366041	0.774386	ST3GAL3	0	intronic	2.289	7	4	1
1	4	rs2486012	rs2485991	C	T	44391722	0.1123	8.69076e-13	0.03439	0.00480993	0.958894	ST3GAL3	0	intronic	0.346	NA	4	1
1	4	rs6674176	rs11578313	G	A	44392792	0.2584	4.26599e-06	0.0163924	0.00356513	0.705597	ST3GAL3	0	intronic	0.557	6	4	1
1	4	rs2486012	rs2428961	C	T	44392921	0.1113	1.14976e-12	-0.0368381	0.00518024	0.969	ST3GAL3	0	intronic	0.188	NA	4	1
1	4	rs2486012	rs2428960	G	A	44393146	0.1113	1.12885e-12	0.0368348	0.00517794	0.969	ST3GAL3	0	intronic	4.456	NA	4	1
1	4	rs6674176	rs2352990	T	A	44393276	0.2386	3.68994e-07	0.0178475	0.00351033	0.768364	ST3GAL3	0	intronic	3.045	5	4	1
1	4	rs6674176	rs4031031	C	T	44393533	0.2584	3.267e-07	0.0174397	0.00341463	0.696101	ST3GAL3	0	intronic	7.068	5	4	1
1	4	rs2486012	rs2428959	C	T	44395224	0.1113	1.6982e-12	-0.0365072	0.005173	0.969	ST3GAL3	0	intronic	3.637	NA	4	1
1	4	rs6674176	rs12127226	C	T	44395309	0.2406	3.40682e-06	0.0169991	0.00365995	0.770096	ST3GAL3	0	intronic	1.878	2a	4	1
1	4	rs6674176	rs2108202	C	T	44395786	0.2406	4.1871e-07	0.0176024	0.00347855	0.770096	ST3GAL3	0	exonic	13.73	1d	2	1
1	4	rs2486012	rs1859726	C	T	44396215	0.1123	1.44791e-12	0.0348271	0.00491951	0.958894	ST3GAL3	0	UTR3	14.11	1f	4	1
1	4	rs6674176	rs6801	G	C	44396646	0.2406	4.1309e-07	-0.0176178	0.00347984	0.770096	ST3GAL3	0	UTR3	6.103	1f	2	1
1	4	rs2486012	rs2485990	G	A	44396790	0.1123	3.26418e-12	-0.0360421	0.00517411	0.958894	ST3GAL3	0	UTR3	0.978	NA	2	1
1	4	rs2486012	rs1548634	C	T	44399608	0.1123	2.12347e-12	0.0337689	0.00480619	0.958894	ARTN	0	intronic	13.16	4	1	1
1	4	rs6674176	rs12726706	G	A	44399942	0.2425	2.0014e-06	0.0174618	0.00367362	0.763838	ARTN	0	intronic	10.41	2b	1	1
1	4	rs6674176	rs3762422	T	A	44400532	0.2604	1.01933e-06	0.0174204	0.003564	0.700887	ARTN	0	intronic	7.663	4	1	1
1	4	rs6674176	rs12127737	G	A	44402565	0.2584	6.34201e-06	0.0161636	0.00358025	0.689329	ARTN	0	UTR3	6.624	4	1	1
1	4	rs2486012	rs1766968	C	T	44403042	0.1103	3.46576e-12	0.0364461	0.00523845	0.938266	ARTN	0	downstream	3.775	NA	2	1
1	4	rs6674176	rs6671164	G	T	44403489	0.2386	8.13084e-06	0.0164143	0.00367892	0.750174	ARTN	0	downstream	7.532	5	3	1
1	4	rs2486012	rs3120804	G	T	44405214	0.1103	7.03334e-12	0.0361547	0.00527269	0.938266	ARTN	2301	intergenic	8.845	2b	5	1
1	4	rs6674176	rs34830883	C	T	44405339	0.2535	0.000301402	-0.0131439	0.00363686	0.664882	ARTN	2426	intergenic	2.99	2a	5	1
1	4	rs6674176	rs11210937	C	T	44405563	0.1998	1.17507e-09	-0.0240431	0.00395212	0.961088	ARTN	2650	intergenic	1.257	5	5	1
1	4	rs2486012	rs3120805	C	T	44406113	0.1103	6.32333e-12	-0.0362369	0.00527299	0.938266	ARTN	3200	intergenic	8.058	6	5	1
1	4	rs2486012	rs2906597	G	A	44406725	0.1103	3.18113e-12	0.0367514	0.00527319	0.938266	ENSG00000237950	3317	intergenic	3.888	NA	5	1
1	4	rs2486012	rs2485989	C	T	44408454	0.1083	1.037e-11	0.0357755	0.00526012	0.938137	ENSG00000237950	1588	intergenic	3.533	NA	4	1
1	4	rs6674176	rs6680421	C	A	44408969	0.2396	1.09341e-06	0.0170553	0.00349922	0.745961	ENSG00000237950	1073	intergenic	3.475	1f	4	1
1	4	rs2486012	rs2428957	G	A	44409048	0.1093	6.06662e-12	0.0356441	0.00518227	0.928028	ENSG00000237950	0	downstream	0.742	NA	4	1
1	4	rs6674176	rs4448553	G	A	44411589	0.2416	1.02424e-05	-0.016194	0.00367045	0.737618	ENSG00000237950	0	ncRNA_intronic	5.587	2b	1	1
1	4	rs6674176	rs3791116	T	A	44414156	0.2356	4.45529e-06	0.0170582	0.00371725	0.727954	IPO13	0	intronic	6.894	5	1	1
1	4	rs6674176	rs2240447	C	T	44415415	0.2366	8.90979e-06	0.0164092	0.00369405	0.733807	IPO13	0	exonic	11.08	NA	3	1
1	4	rs6674176	rs7556565	C	T	44416090	0.2366	1.71328e-06	0.0167868	0.0035085	0.733807	IPO13	0	intronic	6.089	6	4	1
1	4	rs6674176	rs6675620	C	T	44417630	0.2366	1.69173e-06	0.0168674	0.00352348	0.733807	IPO13	0	intronic	12.48	1f	4	1
1	4	rs2486012	rs2486014	C	T	44419546	0.1093	2.12939e-11	0.0352046	0.00525688	0.907904	IPO13	0	intronic	5.048	NA	2	1
1	4	rs2486012	rs1008137	C	T	44420754	0.1093	1.86667e-11	-0.0330394	0.00491943	0.907904	IPO13	0	intronic	5.082	1f	4	1
1	4	rs6674176	rs4660263	C	A	44421433	0.2366	8.97996e-06	-0.0163808	0.00368905	0.733807	IPO13	0	intronic	0.465	6	4	1
1	4	rs6674176	rs4660758	G	T	44424879	0.2356	2.34675e-06	-0.0166744	0.00353195	0.727954	IPO13	0	intronic	4.27	2b	4	1
1	4	rs6674176	rs2301993	G	A	44426025	0.2366	2.2977e-06	0.0166437	0.00352226	0.733807	IPO13	0	intronic	7.675	NA	4	1
1	4	rs6674176	rs12145999	C	T	44428632	0.2366	2.08331e-05	0.0157208	0.00369399	0.733807	IPO13	0	intronic	2.787	2b	4	1
1	4	rs2486012	rs1636879	G	C	44428680	0.1093	2.5614e-10	-0.0322701	0.00510341	0.907904	IPO13	0	intronic	3.836	4	4	1
1	4	rs6674176	rs3828146	C	T	44428715	0.2366	2.39428e-05	0.0156756	0.00371061	0.733807	IPO13	0	intronic	3.11	4	4	1
1	4	rs6674176	rs3791119	G	C	44431362	0.2366	2.34981e-05	-0.0156848	0.00370909	0.733807	IPO13	0	intronic	4.424	7	4	1
1	4	rs6674176	rs3791120	C	T	44431715	0.2366	2.19615e-05	-0.0157459	0.00371018	0.733807	IPO13	0	UTR5	0.878	5	4	1
1	4	rs6674176	rs4660759	G	C	44432500	0.2366	2.21274e-05	-0.0157391	0.00371006	0.733807	IPO13	0	intronic	6.32	5	4	1
1	4	rs6674176	rs7412307	G	C	44433864	0.2018	6.67783e-10	-0.0230971	0.00374131	0.910571	IPO13	0	downstream	2.622	1f	4	1
1	4	rs2486012	rs2486007	G	A	44434613	0.1083	3.00708e-11	0.0346375	0.00521161	0.897769	IPO13	0	downstream	2.795	5	4	1
1	4	rs2486012	rs783308	C	A	44438396	0.1531	3.36412e-05	0.0174601	0.00420999	0.60888	DPH2	0	UTR3	2.486	5	3	1
1	4	rs2486012	rs4221	G	A	44438961	0.1531	2.46776e-05	0.0174086	0.00412748	0.60888	DPH2	0	UTR3	8.569	NA	1	1
1	4	rs6674176	rs7161	C	T	44438974	0.2555	3.42194e-06	0.0158606	0.00341549	0.666868	DPH2	0	UTR3	2.178	6	1	1
1	4	rs6674176	rs4660761	G	A	44440146	0.2008	3.61678e-10	0.0234978	0.00374782	0.904242	ATP6V0B	0	upstream	7.18	4	1	1
1	4	rs6674176	rs12410334	C	A	44442521	0.2008	3.97193e-10	-0.0234538	0.00374953	0.904242	ATP6V0B	0	intronic	1.169	1f	3	1
1	4	rs2486012	rs2428954	G	A	44442930	0.1183	8.64854e-10	0.0287561	0.0046891	0.825509	ATP6V0B	0	exonic	7.1	NA	3	1
1	4	rs2486012	rs2428953	G	A	44443459	0.1173	4.66719e-10	-0.0293521	0.00471149	0.815436	ATP6V0B	0	UTR3	0.297	NA	3	1
1	4	rs2486012	rs2231283	G	C	44450737	0.1093	4.06765e-08	0.0419656	0.00764695	0.907904	B4GALT2	0	intronic	0.537	5	3	1
1	4	rs6674176	rs4567315	C	T	44454839	0.2634	4.27862e-06	-0.0164079	0.00356897	0.623134	B4GALT2	0	intronic	18.98	7	5	1
1	4	rs2486012	rs2993619	C	T	44455203	0.1193	1.52452e-09	-0.0299731	0.00496099	0.762626	B4GALT2	0	intronic	0.182	2b	5	1
1	4	rs6674176	rs12738136	G	A	44455217	0.2624	1.33551e-06	0.0168279	0.00348088	0.617609	B4GALT2	0	intronic	0.36	1b	5	1
1	4	rs2486012	rs803619	C	T	44465419	0.1223	2.15911e-09	-0.0302908	0.00506081	0.665332	SLC6A9	0	intronic	1.422	5	4	1
1	5	rs6668586	rs10443249	G	A	59528557	0.4662	2.03844e-08	-0.016366	0.00291797	0.861332	ENSG00000235215:ENSG00000237352	0	ncRNA_intronic:ncRNA_intronic	3.953	4	1	0
1	5	rs6668586	rs4622084	C	T	59528844	0.4652	1.55771e-08	-0.0165055	0.00291871	0.865339	ENSG00000237352:ENSG00000235215	0	ncRNA_intronic:ncRNA_intronic	3.318	5	1	0
1	5	rs6668586	rs10443250	T	A	59529809	0.4662	1.30704e-08	-0.0165892	0.002918	0.861332	ENSG00000235215:ENSG00000237352	0	ncRNA_intronic:ncRNA_intronic	2.539	7	5	0
1	5	rs6668586	rs6587843	C	T	59540811	0.4682	6.6908e-09	0.0169205	0.00291808	0.868353	ENSG00000235215:ENSG00000237352	0	ncRNA_intronic:ncRNA_intronic	6.672	5	5	0
1	5	rs6668586	rs4424536	G	A	59544435	0.4682	6.25987e-09	0.0169534	0.00291814	0.868353	ENSG00000237352	0	ncRNA_intronic	0.79	7	2	0
1	5	rs6668586	rs4456117	C	A	59545405	0.4682	6.89945e-09	-0.0169044	0.00291789	0.868353	ENSG00000237352	0	ncRNA_intronic	15.06	4	2	0
1	5	rs6668586	rs3010317	G	A	59553025	0.4622	8.71758e-09	-0.0176647	0.00307	0.891895	ENSG00000237352	0	ncRNA_intronic	8.861	5	5	0
1	5	rs6668586	rs2989868	G	A	59553662	0.4612	1.58706e-08	0.0165049	0.00292026	0.895974	ENSG00000237352	0	ncRNA_intronic	0.915	NA	5	0
1	5	rs6668586	rs1831539	C	T	59560337	0.4612	8.04722e-09	-0.0177086	0.00307043	0.895731	ENSG00000237352	6470	intergenic	2.099	NA	5	0
1	5	rs6668586	rs6668586	G	A	59561367	0.4791	4.59668e-09	0.0179811	0.00306784	1	ENSG00000237352	7500	intergenic	3.541	7	5	0
1	5	rs6668586	rs2989871	C	T	59564373	0.4761	0.0233466	0.00960016	0.00423341	0.791765	ENSG00000237352	10506	intergenic	4.979	NA	5	0
1	5	rs6668586	rs3010325	C	T	59569829	0.4732	2.10511e-07	0.0151788	0.00292473	0.782885	ENSG00000237352	15962	intergenic	4.895	6	5	0
1	5	rs6668586	rs3010326	C	T	59570395	0.4761	2.5068e-07	0.0150736	0.00292284	0.784161	ENSG00000237352	16528	intergenic	2.747	7	5	0
1	5	rs6668586	rs3010327	G	T	59570538	0.4751	8.09436e-07	0.0151648	0.0030741	0.78855	ENSG00000237352	16671	intergenic	1.291	7	5	0
1	5	rs6668586	rs3010328	C	T	59571814	0.4722	3.35402e-07	0.0156937	0.00307576	0.787308	ENSG00000237352	17947	intergenic	3.792	5	2	0
1	6	rs2420178	rs1492057	C	T	69169563	0.1083	2.26422e-07	-0.0259428	0.00501191	0.903421	RP4-694A7.4	165253	intergenic	5.377	5	7	0
1	6	rs2420178	rs1826355	G	A	69171631	0.09841	2.71159e-07	-0.0261627	0.00508759	1	RP4-694A7.4	167321	intergenic	4.715	6	1	0
1	6	rs2420178	rs2420178	G	A	69171869	0.09841	1.89111e-08	0.0271577	0.00483089	1	RP4-694A7.4	167559	intergenic	4.817	7	1	0
1	6	rs2420178	rs1492069	G	T	69181489	0.1083	4.58629e-07	-0.0246923	0.00489649	0.903421	RP4-694A7.4	177179	intergenic	0.471	NA	9	0
1	6	rs2420178	rs854286	G	A	69184214	0.1054	8.63064e-09	0.0278197	0.00483345	0.909462	RP4-694A7.4	179904	intergenic	4.223	6	5	0
1	6	rs2420178	rs854287	G	A	69186066	0.1054	2.27448e-07	0.0264856	0.00511761	0.909462	RP4-694A7.4	181756	intergenic	2.688	6	5	0
1	6	rs2420178	rs995841	C	T	69193295	0.1083	2.58313e-08	-0.0265279	0.00476471	0.903421	RP4-694A7.4	188985	intergenic	2.114	NA	9	0
1	6	rs2420178	rs1492065	G	C	69194540	0.1074	2.77657e-07	-0.025155	0.00489587	0.910886	RP4-694A7.4	190230	intergenic	0.24	6	9	0
1	6	rs2420178	rs200269314	G	C	69203468	0.1083	NA	NA	NA	0.903421	RP4-694A7.4	199158	intergenic	1.192	7	15	0
1	6	rs2420178	rs2638354	C	G	69205567	0.1064	NA	NA	NA	0.901772	RP4-694A7.4	201257	intergenic	1.683	7	9	0
1	6	rs2420178	rs11578106	A	T	69205681	0.1083	NA	NA	NA	0.903421	RP4-694A7.4	201371	intergenic	6.175	6	9	0
1	6	rs2420178	rs1826358	G	A	69208217	0.1064	1.24885e-07	0.0265931	0.00503066	0.882262	RP4-694A7.4	203907	intergenic	11.89	6	9	0
1	6	rs2420178	rs11801277	C	T	69211220	0.1064	9.39131e-09	0.0274641	0.00478355	0.882262	RP4-694A7.4	206910	intergenic	6.362	5	7	0
1	6	rs2420178	rs854256	G	T	69216796	0.1054	3.5225e-07	0.0253155	0.00497055	0.891211	RP4-694A7.4	212486	intergenic	2.571	6	9	0
1	6	rs2420178	rs854257	T	A	69219041	0.1054	3.61872e-07	-0.0252935	0.00497121	0.891211	RP4-694A7.4	214731	intergenic	6.358	7	9	0
1	6	rs2420178	rs699226	C	T	69223328	0.1054	3.42876e-07	0.0253488	0.00497209	0.891211	RP4-694A7.4	219018	intergenic	0.242	6	9	0
1	6	rs2420178	rs854259	C	A	69223688	0.1054	2.63942e-07	0.0262242	0.00509453	0.891211	RP4-694A7.4	219378	intergenic	7.541	6	9	0
1	6	rs2420178	rs854260	C	T	69224790	0.1054	9.79827e-09	-0.027778	0.00484428	0.891211	RP4-694A7.4	220480	intergenic	7.948	4	7	0
1	6	rs2420178	rs2420180	C	A	69226886	0.1054	1.75918e-06	-0.023841	0.0049884	0.891211	RP4-694A7.4	222576	intergenic	7.371	7	9	0
1	6	rs2420178	rs2745543	G	A	69227337	0.1054	1.60256e-07	-0.026696	0.0050943	0.891211	RP4-694A7.4	223027	intergenic	0.881	NA	9	0
1	6	rs2420178	rs864957	C	T	69231275	0.1064	8.57639e-08	-0.0272084	0.00508135	0.882262	RP4-694A7.4	226965	intergenic	1.615	NA	9	0
1	6	rs2420178	rs854276	G	A	69236380	0.1044	9.08049e-09	0.0277964	0.00483662	0.879055	RP4-694A7.4	232070	intergenic	4.535	NA	9	0
1	6	rs2420178	rs699228	G	A	69237051	0.1044	3.58637e-07	-0.0252819	0.00496727	0.879055	RP4-694A7.4	232741	intergenic	2.175	NA	9	0
1	6	rs2420178	rs861252	C	A	69237163	0.1054	2.42004e-07	-0.0255825	0.00495421	0.869984	RP4-694A7.4	232853	intergenic	3.914	NA	9	0
1	6	rs2420178	rs699229	C	A	69242824	0.1044	7.4452e-09	0.027994	0.00484278	0.879055	RP4-694A7.4	238514	intergenic	0.423	NA	7	0
1	6	rs2420178	rs854271	C	T	69244573	0.1044	4.421e-09	0.0282167	0.00480889	0.879055	RP4-694A7.4	240263	intergenic	4.584	NA	7	0
1	6	rs2420178	rs854270	C	T	69245272	0.1054	8.07814e-09	-0.0278565	0.00483047	0.869984	RP4-694A7.4	240962	intergenic	3.415	NA	5	0
1	6	rs2420178	rs61104245	C	T	69253104	0.1044	2.32645e-07	-0.0262995	0.0050858	0.879055	RP4-694A7.4	248794	intergenic	0.152	6	9	0
1	6	rs2420178	rs12082973	G	A	69254610	0.1044	3.88331e-09	0.0285321	0.00484491	0.879055	RP4-694A7.4	250300	intergenic	3.436	5	7	0
1	6	rs2420178	rs12090652	C	T	69261593	0.1044	1.11779e-07	-0.0271117	0.00510919	0.879055	RP4-694A7.4	257283	intergenic	7.239	7	7	0
1	6	rs2420178	rs12088265	G	A	69263506	0.1044	1.05246e-07	0.0270209	0.00508157	0.879055	RP11-424D14.1	258075	intergenic	1.486	7	5	0
1	6	rs2420178	rs11209352	C	T	69265731	0.1044	3.72511e-09	-0.0285692	0.00484556	0.879055	RP11-424D14.1	255850	intergenic	3.57	7	5	0
1	6	rs2420178	rs115165658	C	T	69266908	0.1044	1.00473e-07	0.0271399	0.00509588	0.879055	RP11-424D14.1	254673	intergenic	1.132	7	7	0
1	6	rs2420178	rs72680408	T	A	69267354	0.1044	9.6807e-08	-0.0271732	0.00509565	0.879055	RP11-424D14.1	254227	intergenic	0.594	7	7	0
1	6	rs2420178	rs11209354	G	A	69270225	0.1044	1.02357e-07	0.0268364	0.00504208	0.879055	RP11-424D14.1	251356	intergenic	0.281	7	9	0
1	6	rs2420178	rs61081205	G	T	69270936	0.1044	1.00008e-07	0.0270692	0.00508179	0.879055	RP11-424D14.1	250645	intergenic	3.704	6	9	0
1	6	rs2420178	rs10493450	T	A	69273439	0.1044	3.57318e-09	-0.028605	0.00484599	0.879055	RP11-424D14.1	248142	intergenic	1.235	6	9	0
1	6	rs2420178	rs12075697	C	T	69273959	0.1044	4.02708e-09	0.0284305	0.00483259	0.879055	RP11-424D14.1	247622	intergenic	5.609	7	7	0
1	6	rs2420178	rs12078685	C	T	69276199	0.1044	0.000403623	0.0262599	0.00742287	0.879055	RP11-424D14.1	245382	intergenic	1.88	7	5	0
1	6	rs2420178	rs12065097	C	A	69279222	0.1044	6.38256e-09	-0.0284231	0.00489512	0.879055	RP11-424D14.1	242359	intergenic	1.936	7	5	0
1	6	rs2420178	rs12059133	G	A	69282115	0.1044	9.2837e-08	0.027145	0.00508313	0.879055	RP11-424D14.1	239466	intergenic	0.576	5	5	0
1	6	rs2420178	rs112134147	C	T	69284323	0.1064	1.62469e-07	0.0264096	0.00504208	0.843883	RP11-424D14.1	237258	intergenic	1.377	5	1	0
1	6	rs2420178	rs9887767	C	A	69287391	0.1034	1.57135e-07	0.0267546	0.00510196	0.868549	RP11-424D14.1	234190	intergenic	10.72	7	5	0
1	6	rs2420178	rs9887801	C	T	69289236	0.1034	1.17533e-08	0.0276746	0.00485241	0.868549	RP11-424D14.1	232345	intergenic	1.566	6	5	0
1	6	rs2420178	rs2420358	C	T	69290230	0.1491	9.71339e-05	-0.0251287	0.00644717	0.604939	RP11-424D14.1	231351	intergenic	0.818	NA	5	0
1	6	rs2420178	rs1492074	C	T	69290631	0.1491	2.34279e-05	-0.0176382	0.00417036	0.604939	RP11-424D14.1	230950	intergenic	0.774	6	5	0
1	6	rs2420178	rs11579356	G	A	69292081	0.0994	6.56559e-08	0.0277328	0.00513316	0.805837	RP11-424D14.1	229500	intergenic	9.623	7	5	0
1	6	rs2420178	rs955842	C	T	69295023	0.1014	5.77053e-09	-0.0276774	0.0047529	0.807123	RP11-424D14.1	226558	intergenic	4.553	NA	9	0
1	6	rs2420178	rs955841	G	A	69295070	0.09841	6.14903e-09	-0.0287045	0.00493827	0.814996	RP11-424D14.1	226511	intergenic	2.376	NA	9	0
1	6	rs2420178	rs6671981	G	A	69298988	0.1014	3.67305e-08	0.027492	0.00499319	0.807123	RP11-424D14.1	222593	intergenic	15.61	6	9	0
1	6	rs2420178	rs6672072	G	A	69299046	0.1014	2.09628e-07	0.0252726	0.00486893	0.807123	RP11-424D14.1	222535	intergenic	3.521	6	9	0
1	6	rs2420178	rs11588891	C	T	69301219	0.0994	7.13365e-09	0.0282421	0.00487963	0.805837	RP11-424D14.1	220362	intergenic	0.822	7	9	0
1	6	rs2420178	rs11589397	C	T	69302144	0.09841	2.14875e-08	0.0290368	0.00518554	0.814996	RP11-424D14.1	219437	intergenic	1.206	6	9	0
1	6	rs2420178	rs17488264	C	T	69302771	0.09841	1.0657e-07	-0.0269243	0.00506559	0.814996	RP11-424D14.1	218810	intergenic	2.632	5	9	0
1	6	rs2420178	rs2131125	C	T	69303617	0.0994	1.06098e-06	-0.0242199	0.00496312	0.78465	RP11-424D14.1	217964	intergenic	0.661	6	9	0
1	6	rs2420178	rs11209356	G	C	69304252	0.09742	8.65428e-07	-0.0251157	0.00510481	0.783535	RP11-424D14.1	217329	intergenic	2.653	7	9	0
1	6	rs9436866	rs11209357	G	A	69306780	0.1044	3.44925e-08	0.0277872	0.00503669	0.728827	RP11-424D14.1	214801	intergenic	0.508	6	9	0
1	6	rs9436866	rs57887245	C	T	69309391	0.1044	2.35207e-08	-0.0281206	0.00503604	0.728827	RP11-424D14.1	212190	intergenic	0.1	6	9	0
1	6	rs9436866	rs1388650	G	C	69310422	0.1034	4.18401e-09	0.0284186	0.00483577	0.737216	RP11-424D14.1	211159	intergenic	1.93	7	9	0
1	6	rs9436866	rs72680446	C	A	69310692	0.1034	1.79015e-08	-0.0286339	0.00508491	0.737216	RP11-424D14.1	210889	intergenic	0.519	6	9	0
1	6	rs2420178	rs4145632	T	A	69312383	0.1064	2.01287e-08	-0.027548	0.00490973	0.725141	RP11-424D14.1	209198	intergenic	11.3	6	9	0
1	6	rs2420178	rs9988609	G	A	69315228	0.1064	8.80793e-09	0.0268534	0.00466836	0.725141	RP11-424D14.1	206353	intergenic	0.4	6	5	0
1	6	rs9436866	rs115699118	G	A	69316628	0.1024	1.95479e-08	0.0285516	0.00508402	0.745755	RP11-424D14.1	204953	intergenic	5.71	6	9	0
1	6	rs9436866	rs1844945	C	T	69318202	0.1054	1.47415e-07	-0.0250544	0.00476704	0.720582	RP11-424D14.1	203379	intergenic	0.266	7	9	0
1	6	rs9436866	rs1826357	G	T	69318536	0.1054	2.82727e-08	-0.0272503	0.00490835	0.720582	RP11-424D14.1	203045	intergenic	8.763	6	9	0
1	6	rs9436866	rs12081058	G	T	69318871	0.1044	2.8547e-08	0.0276585	0.00498341	0.728827	RP11-424D14.1	202710	intergenic	0.063	7	9	0
1	6	rs9436866	rs12092194	G	A	69318950	0.1044	2.78659e-08	-0.0276796	0.00498341	0.728827	RP11-424D14.1	202631	intergenic	2.566	7	9	0
1	6	rs9436866	rs1586834	G	A	69319269	0.1044	3.28276e-08	0.0273487	0.00494941	0.728827	RP11-424D14.1	202312	intergenic	3.162	7	9	0
1	6	rs9436866	rs7414744	C	T	69323222	0.1024	6.72156e-09	0.0280266	0.00483406	0.745755	RP11-424D14.1	198359	intergenic	3.268	6	5	0
1	6	rs9436866	rs7412448	G	A	69326982	0.07753	4.46358e-06	-0.0281682	0.00613881	0.60369	RP11-424D14.1	194599	intergenic	6.835	6	5	0
1	6	rs9436866	rs11589723	C	T	69328993	0.1054	1.48431e-09	-0.0313465	0.00518461	0.935833	RP11-424D14.1	192588	intergenic	1.638	7	9	0
1	6	rs9436866	rs56197584	C	T	69329184	0.1054	1.83865e-09	0.031147	0.00518127	0.935833	RP11-424D14.1	192397	intergenic	2.121	7	9	0
1	6	rs9436866	rs55695883	C	T	69329661	0.1054	1.47655e-09	0.0312632	0.00517011	0.935833	RP11-424D14.1	191920	intergenic	2.423	6	9	0
1	6	rs9436866	rs139380747	C	T	69331103	0.1064	1.36491e-09	0.0312816	0.00516235	0.925727	RP11-424D14.1	190478	intergenic	0.276	7	9	0
1	6	rs9436866	rs7552964	T	A	69331299	0.1054	1.51571e-09	0.0312614	0.00517342	0.935833	RP11-424D14.1	190282	intergenic	3.778	7	9	0
1	6	rs9436866	rs7518408	C	A	69331338	0.1054	1.58876e-09	-0.0312224	0.00517347	0.935833	RP11-424D14.1	190243	intergenic	4.756	7	9	0
1	6	rs9436866	rs7541414	C	T	69331574	0.1064	1.8513e-06	0.0359466	0.00753754	0.925727	RP11-424D14.1	190007	intergenic	1.301	7	9	0
1	6	rs9436866	rs72680454	G	T	69332219	0.1074	1.9298e-09	-0.0307334	0.00511916	0.915795	RP11-424D14.1	189362	intergenic	2.094	6	9	0
1	6	rs9436866	rs72680455	C	T	69332220	0.1074	2.03275e-09	-0.0305709	0.00509925	0.915795	RP11-424D14.1	189361	intergenic	0.035	6	9	0
1	6	rs9436866	rs12240114	G	C	69332409	0.1083	3.70838e-08	0.0269501	0.00489628	0.906034	RP11-424D14.1	189172	intergenic	0.195	7	9	0
1	6	rs9436866	rs9436416	T	A	69332567	0.1083	4.47523e-08	-0.0267955	0.00489774	0.906034	RP11-424D14.1	189014	intergenic	1.93	6	9	0
1	6	rs9436866	rs72680457	G	A	69332670	0.1064	2.51369e-09	-0.0307747	0.00516305	0.925727	RP11-424D14.1	188911	intergenic	1.038	7	9	0
1	6	rs9436866	rs72680458	G	A	69332742	0.1074	2.61968e-09	-0.0307418	0.00516338	0.916944	RP11-424D14.1	188839	intergenic	0.291	7	9	0
1	6	rs9436866	rs11582472	C	T	69333268	0.1064	2.83027e-09	0.0306906	0.00516576	0.925727	RP11-424D14.1	188313	intergenic	1.808	7	9	0
1	6	rs9436866	rs11577312	C	T	69334154	0.1054	1.97887e-08	-0.0283295	0.00504637	0.935833	RP11-424D14.1	187427	intergenic	0.128	6	9	0
1	6	rs9436866	rs6674177	G	A	69334834	0.1083	3.64837e-09	0.0281279	0.00476793	0.906034	RP11-424D14.1	186747	intergenic	2.551	6	9	0
1	6	rs9436866	rs150821249	G	A	69335912	0.1064	1.43838e-09	-0.0312464	0.00516374	0.925727	RP11-424D14.1	185669	intergenic	9.631	7	9	0
1	6	rs9436866	rs28450101	C	T	69336098	0.1074	1.28155e-09	0.0308598	0.00508424	0.915795	RP11-424D14.1	185483	intergenic	1.576	6	9	0
1	6	rs9436866	rs28759443	C	T	69336277	0.1064	4.84882e-09	0.03023	0.0051655	0.925727	RP11-424D14.1	185304	intergenic	0.052	6	9	0
1	6	rs9436866	rs201068429	A	C	69336861	0.1064	NA	NA	NA	0.925727	RP11-424D14.1	184720	intergenic	0.9	6	9	0
1	6	rs9436866	rs13376205	C	T	69337156	0.07753	2.62386e-06	-0.0289284	0.00615726	0.685206	RP11-424D14.1	184425	intergenic	2.945	6	9	0
1	6	rs9436866	rs72680459	G	A	69337596	0.1083	1.46884e-09	0.0312384	0.00516529	0.906034	RP11-424D14.1	183985	intergenic	1.36	6	9	0
1	6	rs9436866	rs13374447	C	T	69338706	0.1064	1.86298e-09	0.0295266	0.00491346	0.925727	RP11-424D14.1	182875	intergenic	1.747	7	9	0
1	6	rs9436866	rs55790538	C	A	69339818	0.1074	4.07237e-09	0.0302883	0.00515	0.937642	RP11-424D14.1	181763	intergenic	1.709	7	9	0
1	6	rs9436866	rs11588339	G	A	69340693	0.1074	1.81959e-09	0.030973	0.00515089	0.937642	RP11-424D14.1	180888	intergenic	2.282	7	9	0
1	6	rs9436866	rs55873617	C	T	69341380	0.1074	4.01053e-09	0.0303063	0.00515084	0.937642	RP11-424D14.1	180201	intergenic	1.666	7	9	0
1	6	rs9436866	rs55950045	C	T	69341421	0.1064	4.15628e-09	0.0303395	0.00516166	0.94759	RP11-424D14.1	180160	intergenic	0.769	7	9	0
1	6	rs9436866	rs56066545	T	A	69341591	0.1044	3.44223e-06	0.0351436	0.00756997	0.905035	RP11-424D14.1	179990	intergenic	2.409	7	9	0
1	6	rs9436866	rs10789275	C	A	69341592	0.1064	6.11049e-09	-0.029085	0.00500284	0.885675	RP11-424D14.1	179989	intergenic	1.17	7	9	0
1	6	rs9436866	rs147259794	C	T	69341634	0.1074	1.72388e-06	0.0358926	0.00750364	0.937642	RP11-424D14.1	179947	intergenic	0.9	6	15	0
1	6	rs9436866	rs111342054	T	G	69341714	0.1074	NA	NA	NA	0.937642	RP11-424D14.1	179867	intergenic	2.003	7	15	0
1	6	rs9436866	rs576707628	G	A	69342035	0.1074	NA	NA	NA	0.937642	RP11-424D14.1	179546	intergenic	0.485	NA	15	0
1	6	rs9436866	rs575162614	G	A	69342279	0.1074	NA	NA	NA	0.937642	RP11-424D14.1	179302	intergenic	0.71	NA	15	0
1	6	rs9436866	rs150873690	C	T	69343084	0.1074	1.71273e-06	-0.0359021	0.00750357	0.937642	RP11-424D14.1	178497	intergenic	3.009	6	15	0
1	6	rs9436866	rs189052754	G	T	69343679	0.07555	0.000479785	0.0316547	0.00906546	0.649633	RP11-424D14.1	177902	intergenic	0.757	7	15	0
1	6	rs9436866	rs202181252	G	T	69343690	0.07455	NA	NA	NA	0.660026	RP11-424D14.1	177891	intergenic	1.044	7	15	0
1	6	rs9436866	rs201429269	T	G	69344308	0.1521	NA	NA	NA	0.616544	RP11-424D14.1	177273	intergenic	4.913	6	15	0
1	6	rs9436866	rs547251514	T	G	69344429	0.1074	NA	NA	NA	0.937642	RP11-424D14.1	177152	intergenic	4.732	NA	15	0
1	6	rs9436866	rs368120584	A	G	69344640	0.1044	NA	NA	NA	0.884515	RP11-424D14.1	176941	intergenic	3.752	7	15	0
1	6	rs9436866	rs369323688	G	C	69345312	0.1052	NA	NA	NA	0.901955	RP11-424D14.1	176269	intergenic	0.668	NA	15	0
1	6	rs9436866	rs555275437	G	A	69345313	0.1034	NA	NA	NA	0.894272	RP11-424D14.1	176268	intergenic	2.995	NA	15	0
1	6	rs9436866	rs377682615	T	C	69345832	0.1074	NA	NA	NA	0.937642	RP11-424D14.1	175749	intergenic	0.568	7	15	0
1	6	rs9436866	rs560185552	C	G	69346061	0.1074	NA	NA	NA	0.937642	RP11-424D14.1	175520	intergenic	0.631	NA	15	0
1	6	rs9436866	rs115367869	G	T	69346457	0.1074	1.75777e-06	-0.035858	0.00750253	0.937642	RP11-424D14.1	175124	intergenic	1.405	7	9	0
1	6	rs9436866	rs76609612	C	G	69346685	0.1064	NA	NA	NA	0.904879	RP11-424D14.1	174896	intergenic	0.424	7	9	0
1	6	rs9436866	rs11802709	A	G	69346713	0.1064	NA	NA	NA	0.904879	RP11-424D14.1	174868	intergenic	1.053	7	9	0
1	6	rs9436866	rs11801221	T	G	69346723	0.1064	NA	NA	NA	0.904879	RP11-424D14.1	174858	intergenic	1.267	7	9	0
1	6	rs9436866	rs541600070	G	A	69346752	0.1064	NA	NA	NA	0.925727	RP11-424D14.1	174829	intergenic	1.152	NA	9	0
1	6	rs9436866	rs574540746	G	A	69346776	0.1074	NA	NA	NA	0.915795	RP11-424D14.1	174805	intergenic	0.515	NA	9	0
1	6	rs9436866	rs545811614	A	G	69346806	0.1074	NA	NA	NA	0.915795	RP11-424D14.1	174775	intergenic	0.821	NA	7	0
1	6	rs9436866	rs375948504	C	G	69346831	0.1064	NA	NA	NA	0.925727	RP11-424D14.1	174750	intergenic	0.637	6	7	0
1	6	rs9436866	rs370590483	C	A	69346851	0.1054	NA	NA	NA	0.935833	RP11-424D14.1	174730	intergenic	3.611	7	7	0
1	6	rs9436866	rs151188803	C	T	69347126	0.1064	1.67423e-06	0.0359231	0.0075008	0.94759	RP11-424D14.1	174455	intergenic	4.958	5	1	0
1	6	rs9436866	rs111882121	T	C	69347234	0.1074	NA	NA	NA	0.937642	RP11-424D14.1	174347	intergenic	0.553	5	1	0
1	6	rs9436866	rs150365963	G	A	69347260	0.1074	1.76348e-06	-0.035853	0.00750252	0.937642	RP11-424D14.1	174321	intergenic	1.614	5	1	0
1	6	rs9436866	rs11581649	C	A	69347290	0.1074	1.72949e-06	0.0359021	0.00750664	0.937642	RP11-424D14.1	174291	intergenic	1.675	5	1	0
1	6	rs9436866	rs11209362	C	A	69347850	0.1083	1.34068e-09	-0.029521	0.00486949	0.927862	RP11-424D14.1	173731	intergenic	1.134	7	1	0
1	6	rs9436866	rs11576549	G	T	69348545	0.1074	3.45315e-08	-0.0277009	0.00502123	0.937642	RP11-424D14.1	173036	intergenic	3.986	7	1	0
1	6	rs9436866	rs55815583	C	T	69348956	0.1074	2.08299e-09	0.0308601	0.00515091	0.937642	RP11-424D14.1	172625	intergenic	11.9	7	1	0
1	6	rs9436866	rs72680464	G	A	69350330	0.1093	1.81014e-09	-0.0306384	0.00509453	0.918245	RP11-424D14.1	171251	intergenic	2.558	7	9	0
1	6	rs9436866	rs72680465	C	A	69350425	0.1083	1.92681e-09	0.0305882	0.00509475	0.927862	RP11-424D14.1	171156	intergenic	3.183	7	9	0
1	6	rs9436866	rs72680466	C	A	69350576	0.1083	1.95711e-09	-0.0304403	0.00507226	0.927862	RP11-424D14.1	171005	intergenic	1.894	7	9	0
1	6	rs9436866	rs72680467	G	A	69350993	0.1083	1.91682e-09	-0.0305938	0.00509498	0.927862	RP11-424D14.1	170588	intergenic	2.269	6	9	0
1	6	rs9436866	rs4326670	C	T	69351205	0.1083	5.99934e-08	-0.0268061	0.00494686	0.927862	RP11-424D14.1	170376	intergenic	1.811	NA	9	0
1	6	rs9436866	rs57003411	G	C	69351540	0.1083	1.92681e-09	0.0305909	0.0050952	0.927862	RP11-424D14.1	170041	intergenic	0.499	7	9	0
1	6	rs9436866	rs61649525	C	T	69351782	0.1083	2.01909e-09	0.0305535	0.00509543	0.927862	RP11-424D14.1	169799	intergenic	0.903	6	9	0
1	6	rs9436866	rs4344368	C	T	69352300	0.1064	2.62987e-08	-0.0280109	0.00503391	0.94759	RP11-424D14.1	169281	intergenic	16.84	NA	9	0
1	6	rs9436866	rs72680472	G	C	69352545	0.1083	1.75442e-09	0.030675	0.00509633	0.927862	RP11-424D14.1	169036	intergenic	0.385	7	9	0
1	6	rs9436866	rs9436854	C	T	69354053	0.1083	2.43695e-09	-0.0302315	0.00506762	0.927862	RP11-424D14.1	167528	intergenic	5.749	6	9	0
1	6	rs9436866	rs9436855	C	T	69354204	0.1083	2.68812e-09	-0.030145	0.00506674	0.927862	RP11-424D14.1	167377	intergenic	3.189	7	9	0
1	6	rs9436866	rs9436417	C	T	69354742	0.1083	2.9765e-09	-0.02859	0.0048189	0.927862	RP11-424D14.1	166839	intergenic	4.361	6	7	0
1	6	rs9436866	rs28599531	C	T	69355011	0.1083	1.58876e-09	-0.0307581	0.00509655	0.927862	RP11-424D14.1	166570	intergenic	14.86	6	7	0
1	6	rs9436866	rs72680475	G	A	69355291	0.1083	3.79148e-09	0.0303446	0.00514923	0.927862	RP11-424D14.1	166290	intergenic	5.16	2b	7	0
1	6	rs9436866	rs58102432	C	T	69355305	0.1083	4.05165e-09	0.0302916	0.00514981	0.927862	RP11-424D14.1	166276	intergenic	2.091	4	7	0
1	6	rs9436866	rs6588341	G	A	69356272	0.1093	1.30636e-08	-0.0273219	0.00480576	0.918245	RP11-424D14.1	165309	intergenic	4.499	5	9	0
1	6	rs9436866	rs11801354	C	T	69357436	0.1083	4.01053e-09	-0.0303052	0.00515065	0.927862	RP11-424D14.1	164145	intergenic	0.678	7	5	0
1	6	rs9436866	rs11801756	C	T	69358156	0.1083	5.16763e-08	-0.0273534	0.00502317	0.927862	RP11-424D14.1	163425	intergenic	0.299	7	7	0
1	6	rs9436866	rs11803723	T	A	69359009	0.1083	5.24232e-08	-0.0273419	0.00502342	0.927862	RP11-424D14.1	162572	intergenic	2.386	7	9	0
1	6	rs9436866	rs60344420	T	A	69359401	0.1083	3.8109e-09	0.0303509	0.00515103	0.927862	RP11-424D14.1	162180	intergenic	10.95	6	14	0
1	6	rs9436866	rs7415447	G	A	69359499	0.1083	3.2524e-06	0.035321	0.00758906	0.927862	RP11-424D14.1	162082	intergenic	3.48	7	14	0
1	6	rs9436866	rs147399966	C	A	69359690	0.1074	3.47558e-06	-0.0352473	0.00759557	0.937642	RP11-424D14.1	161891	intergenic	0.03	6	14	0
1	6	rs9436866	rs10889791	C	T	69359943	0.1093	3.59445e-08	-0.0278582	0.00505621	0.918245	RP11-424D14.1	161638	intergenic	3.637	7	14	0
1	6	rs9436866	rs115874825	C	T	69360472	0.1074	4.30718e-09	-0.0306621	0.0052218	0.937642	RP11-424D14.1	161109	intergenic	1.176	7	15	0
1	6	rs9436866	rs75630536	T	A	69360987	0.1083	NA	NA	NA	0.927862	RP11-424D14.1	160594	intergenic	3.05	7	15	0
1	6	rs9436866	rs145319697	G	A	69361185	0.1093	0.000197084	0.0281085	0.0075505	0.918245	RP11-424D14.1	160396	intergenic	0.8	6	15	0
1	6	rs9436866	rs143372870	G	A	69361377	0.1074	4.41822e-09	0.030631	0.00522025	0.937642	RP11-424D14.1	160204	intergenic	0.411	7	15	0
1	6	rs9436866	rs145755345	G	A	69361508	0.1064	4.13515e-09	0.0306988	0.00522204	0.94759	RP11-424D14.1	160073	intergenic	0.808	7	15	0
1	6	rs9436866	rs58913091	G	A	69361670	0.1074	NA	NA	NA	0.937642	RP11-424D14.1	159911	intergenic	1.944	6	15	0
1	6	rs9436866	rs72680478	T	A	69362524	0.1064	3.92949e-09	0.030745	0.00522241	0.94759	RP11-424D14.1	159057	intergenic	4.298	6	15	0
1	6	rs9436866	rs4617455	G	A	69363282	0.1083	3.74454e-09	0.0287847	0.00488282	0.927862	RP11-424D14.1	158299	intergenic	1.945	NA	9	0
1	6	rs9436866	rs11802913	G	A	69364823	0.1083	3.63954e-09	0.0302813	0.00513261	0.927862	RP11-424D14.1	156758	intergenic	0.443	6	9	0
1	6	rs9436866	rs9436418	C	T	69364885	0.1093	6.21296e-09	0.0294348	0.00506542	0.918245	RP11-424D14.1	156696	intergenic	1.803	7	9	0
1	6	rs9436866	rs11806894	T	A	69366071	0.1083	5.47274e-08	-0.0273452	0.00503111	0.927862	RP11-424D14.1	155510	intergenic	0.429	6	7	0
1	6	rs9436866	rs72680481	G	A	69366902	0.1064	2.9341e-09	0.0309929	0.00522184	0.94759	RP11-424D14.1	154679	intergenic	8.838	7	5	0
1	6	rs9436866	rs11582908	G	A	69367409	0.1083	4.99733e-08	-0.0272852	0.00500516	0.927862	RP11-424D14.1	154172	intergenic	1.77	6	5	0
1	6	rs9436866	rs72680485	G	T	69369267	0.1064	3.20194e-09	0.0309237	0.0052228	0.94759	RP11-424D14.1	152314	intergenic	0.305	6	7	0
1	6	rs9436866	rs11809118	C	T	69369473	0.1083	5.57827e-08	0.0271914	0.00500595	0.927862	RP11-424D14.1	152108	intergenic	0.988	7	7	0
1	6	rs9436866	rs7551318	G	T	69369837	0.1093	6.73509e-08	-0.0269196	0.00498687	0.918245	RP11-424D14.1	151744	intergenic	0.488	7	7	0
1	6	rs9436866	rs72680486	G	A	69371516	0.1074	2.22017e-09	-0.0307037	0.00513369	0.937642	RP11-424D14.1	150065	intergenic	1.211	6	9	0
1	6	rs9436866	rs72680487	T	A	69371555	0.1064	3.13685e-09	-0.0309443	0.00522332	0.94759	RP11-424D14.1	150026	intergenic	0.743	7	9	0
1	6	rs9436866	rs6658623	C	T	69377135	0.1064	5.21076e-08	0.0269329	0.00494729	0.94759	RP11-424D14.1	144446	intergenic	0.191	5	5	0
1	6	rs9436866	rs58815715	G	A	69378002	0.1054	2.54369e-09	0.0304611	0.0051121	0.95771	RP11-424D14.1	143579	intergenic	1.773	7	5	0
1	6	rs9436866	rs72680492	G	C	69378459	0.1044	2.92351e-09	-0.0309702	0.00521749	0.968006	RP11-424D14.1	143122	intergenic	2.563	6	5	0
1	6	rs9436866	rs6662460	C	A	69378487	0.1044	3.20683e-09	0.0304589	0.00514453	0.968006	RP11-424D14.1	143094	intergenic	6.618	7	5	0
1	6	rs9436866	rs6662550	C	T	69378554	0.1054	2.1003e-09	0.0305952	0.00510783	0.95771	RP11-424D14.1	143027	intergenic	2.167	7	5	0
1	6	rs9436866	rs72680493	G	C	69379658	0.1044	3.17408e-09	0.0304682	0.00514462	0.968006	RP11-424D14.1	141923	intergenic	0.982	6	5	0
1	6	rs9436866	rs9804111	G	A	69379892	0.1044	2.96311e-08	0.0282078	0.00508835	0.968006	RP11-424D14.1	141689	intergenic	2.555	7	5	0
1	6	rs9436866	rs4328112	G	A	69380983	0.1044	3.06198e-09	-0.0309307	0.00521751	0.968006	RP11-424D14.1	140598	intergenic	6.137	NA	5	0
1	6	rs9436866	rs4539178	G	C	69381135	0.1054	2.24676e-09	0.0305622	0.00511169	0.95771	RP11-424D14.1	140446	intergenic	0.682	5	5	0
1	6	rs9436866	rs56026859	G	A	69382976	0.1054	3.12556e-09	0.0304802	0.00514446	0.95771	RP11-424D14.1	138605	intergenic	4.209	7	5	0
1	6	rs9436866	rs72680496	C	T	69383918	0.1054	2.39074e-09	-0.0305232	0.00511383	0.95771	RP11-424D14.1	137663	intergenic	1.763	7	5	0
1	6	rs9436866	rs4420133	G	C	69384518	0.1054	4.53448e-08	0.0272558	0.00498399	0.95771	RP11-424D14.1	137063	intergenic	0.428	5	5	0
1	6	rs9436866	rs10127680	C	T	69386730	0.1044	2.67148e-09	0.0290707	0.00488534	0.968006	RP11-424D14.1	134851	intergenic	1.413	6	9	0
1	6	rs9436866	rs9629020	T	A	69387823	0.1044	2.54817e-09	-0.0291084	0.00488532	0.968006	RP11-424D14.1	133758	intergenic	3.248	6	9	0
1	6	rs9436866	rs9629013	G	A	69388905	0.1044	3.94363e-08	-0.0273954	0.00498701	0.968006	RP11-424D14.1	132676	intergenic	2.042	6	9	0
1	6	rs9436866	rs6682095	G	C	69389242	0.1034	2.92351e-09	0.0309815	0.0052194	0.978483	RP11-424D14.1	132339	intergenic	0.874	7	1	0
1	6	rs9436866	rs6682255	G	C	69389574	0.1044	2.29378e-09	-0.0305327	0.00510965	0.968006	RP11-424D14.1	132007	intergenic	2.274	5	1	0
1	6	rs9436866	rs561165501	G	C	69391778	0.1173	NA	NA	NA	0.849138	RP11-424D14.1	129803	intergenic	0.565	NA	15	0
1	6	rs9436866	rs74883477	G	C	69392237	0.1054	3.09802e-05	-0.0315046	0.00756207	0.95771	RP11-424D14.1	129344	intergenic	2.982	6	15	0
1	6	rs9436866	rs138359697	T	A	69392476	0.1044	6.24657e-06	-0.0343978	0.00761373	0.968006	RP11-424D14.1	129105	intergenic	1.786	7	15	0
1	6	rs9436866	rs200715280	T	C	69392898	0.1034	NA	NA	NA	0.978483	RP11-424D14.1	128683	intergenic	2.776	7	15	0
1	6	rs9436866	rs572166228	A	C	69394642	0.1034	NA	NA	NA	0.978483	RP11-424D14.1	126939	intergenic	1.114	NA	14	0
1	6	rs9436866	rs72680499	C	T	69395485	0.1044	2.27015e-09	-0.0305665	0.00511385	0.968006	RP11-424D14.1	126096	intergenic	2.42	6	7	0
1	6	rs9436866	rs6662842	G	T	69399775	0.1024	2.29378e-09	-0.030554	0.00511321	0.989146	RP11-424D14.1	121806	intergenic	9.995	7	7	0
1	6	rs9436866	rs9803974	G	T	69400432	0.1014	1.1107e-09	0.0302948	0.00497237	1	RP11-424D14.1	121149	intergenic	1.109	5	5	0
1	6	rs9436866	rs72682206	C	A	69400780	0.1014	3.14165e-09	-0.0309224	0.00521984	1	RP11-424D14.1	120801	intergenic	1.733	6	7	0
1	6	rs9436866	rs6690346	C	T	69402457	0.1024	6.58153e-08	0.0271717	0.00502971	0.989146	RP11-424D14.1	119124	intergenic	0.437	7	9	0
1	6	rs9436866	rs11801267	G	A	69403245	0.1024	4.44815e-08	-0.0272715	0.00498377	0.989146	RP11-424D14.1	118336	intergenic	0.734	7	7	0
1	6	rs9436866	rs72682209	G	A	69403582	0.1014	2.55686e-09	-0.0311547	0.00522924	1	RP11-424D14.1	117999	intergenic	0.018	5	7	0
1	6	rs9436866	rs72682210	T	A	69403584	0.1014	2.79115e-09	-0.0310716	0.00522788	1	RP11-424D14.1	117997	intergenic	0.04	5	7	0
1	6	rs9436866	rs11578193	G	T	69406043	0.1024	3.10966e-09	-0.0287934	0.00485908	0.989146	RP11-424D14.1	115538	intergenic	1.974	6	9	0
1	6	rs9436866	rs72682214	C	T	69406872	0.1024	2.32969e-09	-0.0305434	0.0051136	0.989146	RP11-424D14.1	114709	intergenic	2.573	5	9	0
1	6	rs9436866	rs4317857	C	T	69408578	0.1014	1.21018e-09	0.0301716	0.00496334	1	RP11-424D14.1	113003	intergenic	0.585	NA	9	0
1	6	rs9436866	rs72682215	C	T	69409730	0.1024	3.17408e-09	-0.0304323	0.00513857	0.989146	RP11-424D14.1	111851	intergenic	0.033	6	9	0
1	6	rs9436866	rs10047248	G	T	69410530	0.1024	2.09423e-09	0.0295738	0.00493693	0.989146	RP11-424D14.1	111051	intergenic	0.885	7	9	0
1	6	rs9436866	rs11209370	G	A	69411095	0.1024	2.62974e-09	0.0289501	0.00486295	0.989146	RP11-424D14.1	110486	intergenic	2.678	7	5	0
1	6	rs9436866	rs72682218	C	A	69411330	0.1014	3.07776e-09	0.0309382	0.00521952	1	RP11-424D14.1	110251	intergenic	4.879	7	5	0
1	6	rs9436866	rs4390220	C	A	69412517	0.1024	3.12556e-09	0.0304444	0.0051384	0.989146	RP11-424D14.1	109064	intergenic	3.345	NA	5	0
1	6	rs9436866	rs6658033	C	T	69412689	0.1024	2.95609e-08	0.0280826	0.00506539	0.989146	RP11-424D14.1	108892	intergenic	2.503	6	5	0
1	6	rs9436866	rs6658121	C	T	69412716	0.1024	2.93859e-09	0.030493	0.00513783	0.989146	RP11-424D14.1	108865	intergenic	3.983	7	5	0
1	6	rs9436866	rs10047054	C	T	69412732	0.1014	3.23991e-09	0.0308788	0.00521693	1	RP11-424D14.1	108849	intergenic	1.888	7	5	0
1	6	rs9436866	rs6673849	C	T	69413111	0.1024	2.53481e-09	-0.0289729	0.00486187	0.989146	RP11-424D14.1	108470	intergenic	1.827	7	5	0
1	6	rs9436866	rs11804299	G	A	69415213	0.1024	2.31777e-08	-0.0281435	0.00503783	0.989146	RP11-424D14.1	106368	intergenic	2.398	7	5	0
1	6	rs9436866	rs4484966	G	A	69415465	0.1024	2.52153e-09	0.029121	0.00488602	0.989146	RP11-424D14.1	106116	intergenic	1.699	NA	5	0
1	6	rs9436866	rs72682221	C	T	69415479	0.06859	6.39962e-05	-0.0266103	0.00665663	0.64084	RP11-424D14.1	106102	intergenic	2.105	7	5	0
1	6	rs9436866	rs9436863	C	A	69416180	0.1034	2.54276e-08	-0.0278473	0.00499922	0.978483	RP11-424D14.1	105401	intergenic	4.537	7	5	0
1	6	rs9436866	rs11802814	G	A	69417310	0.1024	2.69966e-09	-0.0289238	0.00486205	0.989146	RP11-424D14.1	104271	intergenic	0.634	6	5	0
1	6	rs9436866	rs72682222	G	A	69418123	0.1024	1.31772e-09	-0.0310121	0.0051131	0.989146	RP11-424D14.1	103458	intergenic	2.367	7	5	0
1	6	rs9436866	rs13375505	C	T	69419136	0.1024	2.67148e-09	0.0291459	0.00489797	0.989146	RP11-424D14.1	102445	intergenic	7.282	5	5	0
1	6	rs9436866	rs4301671	T	A	69420375	0.1034	9.96985e-09	-0.0286567	0.00500009	0.978483	RP11-424D14.1	101206	intergenic	5.88	5	5	0
1	6	rs9436866	rs1396022	G	A	69421826	0.1034	1.67548e-09	-0.0292573	0.00485478	0.978483	RP11-424D14.1	99755	intergenic	16.91	NA	5	0
1	6	rs9436866	rs1507858	C	T	69422680	0.1034	2.28914e-09	0.0287078	0.00480397	0.978483	RP11-424D14.1	98901	intergenic	3.311	NA	5	0
1	6	rs9436866	rs12087596	C	T	69423415	0.1034	2.84497e-09	-0.0288235	0.0048522	0.978483	RP11-424D14.1	98166	intergenic	7.28	7	5	0
1	6	rs9436866	rs4649904	G	A	69423725	0.1034	2.95119e-09	-0.0287969	0.00485263	0.978483	RP11-424D14.1	97856	intergenic	0.894	NA	5	0
1	6	rs9436866	rs1507855	G	A	69424337	0.1034	2.93578e-09	-0.028801	0.00485262	0.978483	RP11-424D14.1	97244	intergenic	0.547	NA	5	0
1	6	rs9436866	rs72682227	G	C	69424711	0.1024	2.62371e-09	0.0310139	0.0052093	0.989146	RP11-424D14.1	96870	intergenic	0.932	7	2	0
1	6	rs9436866	rs72682228	G	T	69424724	0.1024	2.82005e-09	0.0308342	0.00518942	0.989146	RP11-424D14.1	96857	intergenic	0.199	7	2	0
1	6	rs9436866	rs9436866	C	A	69427576	0.1014	4.7145e-10	-0.0307298	0.00493388	1	RP11-424D14.1	94005	intergenic	2.318	7	5	0
1	6	rs9436866	rs7547769	G	A	69428547	0.1024	1.26981e-08	0.0287337	0.0050498	0.989146	RP11-424D14.1	93034	intergenic	3.869	6	5	0
1	6	rs9436866	rs9436422	C	T	69430200	0.08449	8.0798e-08	0.0308083	0.0057421	0.776836	RP11-424D14.1	91381	intergenic	5.778	6	5	0
1	6	rs9436866	rs994176	C	T	69430915	0.0835	8.80321e-08	-0.030848	0.00576616	0.788184	RP11-424D14.1	90666	intergenic	12.17	NA	5	0
1	6	rs9436866	rs9436423	G	C	69431150	0.0835	5.51947e-07	-0.028158	0.00562337	0.788184	RP11-424D14.1	90431	intergenic	1.733	7	5	0
1	6	rs9436866	rs13375469	G	A	69431362	0.08449	7.28881e-08	-0.0290638	0.00539828	0.776836	RP11-424D14.1	90219	intergenic	0.701	7	5	0
1	6	rs9436866	rs1022013	G	A	69432044	0.1034	1.68769e-09	-0.0290279	0.00481765	0.978483	RP11-424D14.1	89537	intergenic	1.014	NA	5	0
1	6	rs9436866	rs116109100	G	A	69432704	0.08449	1.82579e-07	0.0299991	0.00575108	0.776836	RP11-424D14.1	88877	intergenic	6.536	5	5	0
1	6	rs9436866	rs193089622	C	T	69432745	0.08449	0.000135437	0.032469	0.00850784	0.776836	RP11-424D14.1	88836	intergenic	2.12	5	5	0
1	6	rs9436866	rs184377319	C	A	69432747	0.08449	0.000221902	-0.0314167	0.00850784	0.776836	RP11-424D14.1	88834	intergenic	1.26	5	5	0
1	6	rs9436866	rs114927020	G	A	69432836	0.08449	1.27935e-07	0.0303763	0.00575115	0.776836	RP11-424D14.1	88745	intergenic	0.298	5	5	0
1	6	rs9436866	rs6669357	G	A	69433435	0.1034	1.65306e-09	0.0305431	0.0050663	0.978483	RP11-424D14.1	88146	intergenic	2.285	7	5	0
1	6	rs9436866	rs4484967	G	A	69437856	0.1034	1.07273e-08	0.0279594	0.00488903	0.978483	RP11-424D14.1	83725	intergenic	3.319	NA	5	0
1	6	rs9436866	rs4313445	C	T	69438130	0.0835	4.24676e-07	0.0284546	0.00562616	0.788184	RP11-424D14.1	83451	intergenic	5.467	NA	5	0
1	6	rs9436866	rs2420551	T	A	69438777	0.1044	6.17431e-10	-0.030818	0.00498196	0.968006	RP11-424D14.1	82804	intergenic	4.865	7	5	0
1	7	rs573688	rs61777101	C	T	71374697	0.1083	6.5881e-06	0.0218509	0.00484866	0.611359	PTGER3	0	intronic	5.143	5	7	0
1	7	rs573688	rs78972908	C	A	71379566	0.1064	1.58396e-05	0.0212226	0.00491643	0.625383	PTGER3	0	intronic	0.916	6	5	0
1	7	rs573688	rs61777123	G	T	71379572	0.1064	3.06311e-05	-0.0204969	0.00491682	0.625383	PTGER3	0	intronic	0.146	6	5	0
1	7	rs573688	rs61777126	G	A	71388302	0.1074	1.5659e-05	0.0209928	0.00486035	0.617395	PTGER3	0	intronic	1.48	5	8	0
1	7	rs573688	rs545983	T	A	71393491	0.1074	3.65566e-06	-0.0222968	0.00481566	0.604641	PTGER3	0	intronic	4.663	6	9	0
1	7	rs573688	rs645618	G	T	71394458	0.1501	2.81214e-07	-0.0211871	0.00412552	0.869231	PTGER3	0	intronic	0.329	6	5	1
1	7	rs573688	rs578096	C	T	71394683	0.1412	3.00683e-07	0.020594	0.00401989	0.983528	PTGER3	0	intronic	1.352	3a	5	1
1	7	rs573688	rs493489	C	A	71395182	0.1054	2.06838e-06	0.0217809	0.00458872	0.711307	PTGER3	0	intronic	17	5	5	1
1	7	rs573688	rs496216	C	T	71395469	0.1054	2.4189e-06	0.0216293	0.00458749	0.711307	PTGER3	0	intronic	3.123	7	5	1
1	7	rs573688	rs847705	G	A	71396702	0.1074	9.03534e-06	-0.0210393	0.00473959	0.709507	PTGER3	0	intronic	0.579	6	5	1
1	7	rs573688	rs584532	C	T	71398004	0.1064	7.50895e-06	-0.021396	0.00477724	0.718222	PTGER3	0	intronic	1.609	7	5	1
1	7	rs573688	rs510414	G	A	71401728	0.1074	2.17634e-06	0.0214935	0.00453802	0.709507	PTGER3	0	intronic	0.028	6	1	1
1	7	rs573688	rs579558	G	A	71406061	0.1064	6.34883e-06	0.0214348	0.00474807	0.718222	PTGER3	0	intronic	1.669	7	5	0
1	7	rs573688	rs532693	G	A	71408369	0.1074	8.45185e-06	-0.0212497	0.00477157	0.709507	PTGER3	0	intronic	1.17	7	5	1
1	7	rs573688	rs847704	G	A	71411340	0.1064	4.97221e-06	0.0206093	0.00451368	0.718222	PTGER3	0	intronic	0.562	6	5	0
1	7	rs573688	rs651265	G	A	71415135	0.1074	7.34214e-06	0.0201211	0.00448779	0.725172	ENSG00000235782	0	ncRNA_intronic	2.018	5	2	0
1	7	rs573688	rs571705	C	T	71419499	0.1431	9.44387e-08	-0.0223449	0.00418669	1	PTGER3	0	intronic	4.026	7	5	1
1	7	rs573688	rs600364	G	A	71425177	0.1431	9.2266e-08	0.0223608	0.00418638	1	PTGER3	0	intronic	1.551	7	5	1
1	7	rs573688	rs573688	C	T	71426569	0.1431	3.10418e-08	0.0222645	0.00402217	1	PTGER3	0	intronic	3.271	5	5	1
1	7	rs573688	rs657265	G	A	71428734	0.1064	7.27503e-06	-0.0214626	0.00478491	0.718222	PTGER3	0	intronic	2.862	6	5	1
1	7	rs573688	rs626398	G	A	71432984	0.1431	5.60515e-08	0.021561	0.00397001	1	PTGER3	0	intronic	3.123	4	5	0
1	7	rs573688	rs653699	G	A	71434501	0.1064	2.98874e-06	-0.0213787	0.00457633	0.718222	PTGER3	0	intronic	1.552	6	5	1
1	7	rs573688	rs847735	C	T	71438100	0.09841	5.86791e-07	-0.0246775	0.00493993	0.662148	PTGER3	0	intronic	2.297	7	5	1
1	7	rs2163503	rs479934	C	T	71442206	0.2068	9.8557e-07	-0.0172014	0.00351444	0.621765	PTGER3	0	intronic	4.99	6	5	1
1	7	rs573688	rs508513	C	T	71442971	0.1044	1.92205e-06	0.0216502	0.00454697	0.688848	PTGER3	0	intronic	1.907	7	5	1
1	7	rs2163503	rs726764	C	T	71443399	0.2068	1.39566e-06	-0.0174534	0.00361681	0.621765	PTGER3	0	intronic	6.037	7	5	1
1	7	rs2163503	rs496483	C	T	71447149	0.2068	3.86159e-06	-0.0171221	0.00370714	0.621765	PTGER3	0	intronic	1.904	7	5	1
1	7	rs2163503	rs647921	G	C	71447793	0.2068	1.20306e-06	-0.0175827	0.00362147	0.621765	PTGER3	0	intronic	0.635	7	5	1
1	7	rs573688	rs10736414	C	T	71457941	0.1034	1.49976e-06	-0.0230594	0.0047928	0.697578	PTGER3	0	intronic	2.187	6	5	1
1	7	rs2163503	rs1883461	G	C	71459048	0.2048	3.32627e-06	-0.0171568	0.00368998	0.630383	PTGER3	0	intronic	1.033	5	5	1
1	7	rs573688	rs6690000	G	C	71463490	0.1024	1.37862e-06	-0.0229464	0.00475271	0.675244	PTGER3	0	intronic	0.714	7	5	0
1	7	rs573688	rs10789314	C	T	71464548	0.1024	7.12605e-07	-0.0225992	0.00455822	0.675244	PTGER3	0	intronic	3.852	7	5	1
1	7	rs573688	rs2247098	C	A	71465206	0.1024	1.34391e-06	0.0229981	0.00475841	0.675244	PTGER3	0	intronic	0.509	7	5	1
1	7	rs573688	rs1983587	G	T	71468452	0.1024	1.62968e-06	-0.0229806	0.00479298	0.675244	PTGER3	0	intronic	1.451	5	5	1
1	7	rs573688	rs2744916	C	T	71471950	0.1024	2.86251e-06	0.0224484	0.00479622	0.675244	ENSG00000269933	0	ncRNA_exonic	3.47	7	5	1
1	7	rs573688	rs1474663	C	A	71478592	0.1024	6.78762e-07	-0.0226363	0.00455703	0.675244	PTGER3	0	intronic	4.61	7	4	1
1	7	rs573688	rs2206344	G	A	71480649	0.1024	7.31743e-07	-0.0225901	0.00456114	0.675244	PTGER3	0	intronic	0.536	7	5	1
1	7	rs573688	rs2817857	G	A	71481050	0.1024	1.30447e-06	0.0230202	0.00475716	0.675244	PTGER3	0	intronic	1.362	5	5	1
1	7	rs573688	rs2744918	G	A	71484567	0.1024	7.09467e-07	-0.0225963	0.00455685	0.675244	PTGER3	0	intronic	7.012	6	5	1
1	7	rs573688	rs1008484	C	T	71485655	0.1024	2.01819e-06	0.0225452	0.00474477	0.675244	PTGER3	0	intronic	9.219	NA	5	0
1	7	rs573688	rs2421732	C	T	71486111	0.1024	1.42981e-06	0.0229738	0.00476556	0.675244	PTGER3	0	intronic	1.675	NA	5	0
1	7	rs573688	rs2244018	C	T	71486168	0.1024	1.31361e-06	0.0231747	0.00479046	0.675244	PTGER3	0	intronic	4.424	NA	5	1
1	7	rs573688	rs2817860	G	A	71487385	0.1024	1.54932e-06	-0.0229025	0.00476662	0.675244	PTGER3	0	intronic	1.129	7	5	0
1	7	rs573688	rs6670515	G	T	71489846	0.1024	1.41776e-06	0.0229219	0.00475312	0.675244	PTGER3	0	intronic	1.003	7	5	0
1	7	rs573688	rs2744897	C	T	71493692	0.1024	1.54932e-06	0.0230033	0.00478759	0.675244	PTGER3	0	intronic	1.891	7	5	1
1	7	rs573688	rs6424415	G	C	71495369	0.1024	1.58901e-06	0.0228598	0.00476275	0.675244	PTGER3	0	intronic	3.783	6	5	0
1	7	rs573688	rs2744898	C	T	71496136	0.1024	1.25533e-06	0.0230559	0.00475704	0.675244	PTGER3	0	intronic	16.93	6	5	1
1	7	rs573688	rs6679003	C	A	71502246	0.09841	2.01228e-06	-0.0229224	0.00482356	0.648435	PTGER3	0	intronic	0.966	7	4	0
1	7	rs573688	rs2744899	G	A	71502507	0.09344	2.12622e-07	0.0260246	0.00501636	0.613401	PTGER3	0	intronic	2.109	7	4	1
1	7	rs573688	rs2744900	G	A	71504390	0.1024	6.51555e-07	0.0235172	0.00472682	0.675244	PTGER3	0	intronic	4.154	5	5	0
1	7	rs573688	rs3000466	G	A	71508962	0.1024	9.56642e-07	-0.0221894	0.00452812	0.644733	PTGER3	0	intronic	3.671	3a	1	1
1	7	rs2163503	rs2050065	G	T	71510419	0.1899	4.04198e-07	-0.0183031	0.00361223	0.704956	PTGER3	0	intronic	1.157	5	1	1
1	7	rs573688	rs1005748	G	A	71511518	0.1044	5.37767e-05	0.0274425	0.0067951	0.628281	PTGER3	0	intronic	5.101	3a	1	0
1	7	rs573688	rs1005749	G	C	71511598	0.1034	7.58033e-07	0.0224162	0.00453231	0.636435	PTGER3	0	intronic	6.774	4	1	1
1	7	rs573688	rs2744906	T	A	71516788	0.1034	1.38787e-05	0.0297065	0.00683573	0.651458	ZRANB2-AS1	0	ncRNA_intronic	0.659	6	5	1
1	7	rs573688	rs7529930	G	A	71519070	0.1034	1.44196e-06	-0.0229142	0.00475486	0.651458	ZRANB2-AS1	0	ncRNA_intronic	3.098	5	5	1
1	7	rs573688	rs2744907	G	C	71519793	0.1034	4.64696e-07	0.0227889	0.0045213	0.651458	ZRANB2-AS1	0	ncRNA_intronic	0.14	4	5	1
1	7	rs573688	rs2744908	C	T	71520509	0.1034	5.53281e-07	0.0226375	0.0045213	0.651458	ZRANB2-AS1	0	ncRNA_intronic	0.057	3a	4	1
1	7	rs573688	rs880099	G	C	71520766	0.1034	1.21167e-06	-0.0230847	0.00475609	0.651458	ZRANB2-AS1	0	ncRNA_intronic	0.941	4	4	1
1	7	rs573688	rs12131515	G	A	71524081	0.1034	5.60732e-07	-0.0226466	0.00452546	0.651458	ZRANB2-AS1	0	ncRNA_exonic	3.821	5	4	1
1	7	rs573688	rs10889907	G	T	71524753	0.1034	1.45421e-06	-0.0229062	0.00475486	0.651458	ZRANB2-AS1	0	ncRNA_intronic	5.579	7	4	1
1	7	rs573688	rs61778911	G	A	71534309	0.1034	1.46656e-06	0.0229201	0.00475941	0.651458	ZRANB2	0	intronic	1.347	3a	4	1
1	7	rs573688	rs9970600	G	T	71537458	0.1034	4.4031e-07	-0.0228229	0.00451881	0.651458	ZRANB2	0	intronic	11.51	7	4	1
1	7	rs573688	rs72671088	G	T	71541528	0.09344	1.56002e-05	0.0246028	0.00569505	0.613401	ZRANB2	0	intronic	0.239	NA	4	1
1	7	rs573688	rs12145536	C	T	71551465	0.1034	4.4031e-07	0.0228012	0.00451451	0.651458	ZRANB2-AS2	0	ncRNA_intronic	0.546	5	5	1
1	7	rs573688	rs12145635	C	T	71551768	0.1034	4.28584e-07	0.0228228	0.00451418	0.651458	ZRANB2-AS2	0	ncRNA_intronic	0.652	6	5	1
1	7	rs573688	rs12119848	G	C	71554931	0.1034	4.52345e-07	-0.0227996	0.00451881	0.651458	ZRANB2-AS2	0	ncRNA_intronic	0.759	5	1	1
1	7	rs573688	rs72671095	G	A	71555884	0.1034	1.34748e-06	0.0229448	0.0047479	0.651458	ZRANB2-AS2	0	ncRNA_intronic	6.153	4	2	1
1	7	rs573688	rs72671099	T	A	71558796	0.1074	1.75778e-06	-0.0226923	0.0047479	0.619109	ZRANB2-AS2	0	ncRNA_intronic	5.397	6	5	1
1	7	rs573688	rs61778912	T	A	71564569	0.1034	1.39395e-06	-0.0229152	0.00474842	0.651458	ZRANB2-AS2	0	ncRNA_intronic	6.878	5	7	1
1	7	rs573688	rs17484481	C	T	71565490	0.1034	4.28584e-07	-0.0228471	0.00451898	0.651458	ZRANB2-AS2	0	ncRNA_intronic	3.709	7	14	1
1	7	rs573688	rs9326094	T	A	71569951	0.1034	3.86365e-07	0.0228188	0.00449583	0.651458	ZRANB2-AS2	0	ncRNA_intronic	8.591	6	14	0
1	7	rs573688	rs61778913	C	T	71573458	0.1034	2.11557e-06	0.0225148	0.0047479	0.651458	ZRANB2-AS2	0	ncRNA_intronic	1.64	6	14	1
1	7	rs573688	rs12116994	G	T	71573769	0.1034	3.96975e-07	-0.0228912	0.00451467	0.651458	ZRANB2-AS2	0	ncRNA_intronic	4.744	6	14	1
1	7	rs573688	rs566798091	G	A	71576727	0.1034	NA	NA	NA	0.651458	ZRANB2-AS2	0	ncRNA_intronic	0.523	NA	14	0
1	7	rs573688	rs12127518	C	T	71578442	0.1034	7.04366e-07	0.0223943	0.00451483	0.651458	ZRANB2-AS2	0	ncRNA_intronic	3.035	7	14	1
1	7	rs573688	rs12146136	G	T	71586955	0.1034	1.4947e-05	0.0296764	0.00685451	0.651458	ZRANB2-AS2	0	ncRNA_intronic	3.611	6	9	1
1	7	rs573688	rs139151171	G	A	71590032	0.1034	2.22394e-06	-0.0224667	0.0047479	0.651458	ZRANB2-AS2	0	ncRNA_intronic	5.604	6	9	1
1	7	rs573688	rs12136474	C	T	71592092	0.1034	4.13418e-07	0.0228572	0.00451484	0.651458	ZRANB2-AS2	0	ncRNA_intronic	0.271	7	9	1
1	7	rs573688	rs12136506	C	T	71592146	0.1034	4.13418e-07	0.0228572	0.00451484	0.651458	ZRANB2-AS2	0	ncRNA_intronic	4.522	7	9	1
1	7	rs573688	rs12121810	G	C	71592583	0.1034	1.32481e-06	0.0229633	0.00474842	0.651458	ZRANB2-AS2	0	ncRNA_intronic	0.153	7	9	1
1	7	rs573688	rs72672923	C	T	71592798	0.1034	1.31361e-06	0.022947	0.00474339	0.651458	ZRANB2-AS2	0	ncRNA_intronic	1.904	7	9	0
1	7	rs573688	rs61777267	G	C	71598432	0.1034	2.44674e-06	0.0223967	0.0047526	0.651458	ZRANB2-AS2	0	ncRNA_intronic	1.793	6	9	1
1	7	rs573688	rs12131077	T	A	71599708	0.1034	1.34748e-06	-0.0229456	0.00474807	0.651458	ZRANB2-AS2	0	ncRNA_intronic	7.793	7	8	1
1	7	rs573688	rs12016634	G	A	71608483	0.1034	1.28056e-06	0.0229954	0.00474842	0.651458	ZRANB2-AS2	0	ncRNA_intronic	4.255	7	9	1
1	7	rs573688	rs61777269	G	A	71611281	0.1034	1.29148e-06	-0.0229865	0.00474824	0.651458	ZRANB2-AS2	0	ncRNA_intronic	5.355	7	9	1
1	7	rs573688	rs61777270	G	A	71611561	0.1034	1.39395e-06	0.0229379	0.00475312	0.651458	ZRANB2-AS2	0	ncRNA_intronic	0.059	6	9	1
1	7	rs573688	rs61777271	G	A	71613040	0.1034	2.91003e-06	0.0225172	0.00481438	0.651458	ZRANB2-AS2	0	ncRNA_intronic	2.588	6	9	1
1	7	rs573688	rs12142055	G	A	71620851	0.1034	4.15279e-07	-0.02285	0.0045142	0.651458	ZRANB2-AS2	0	ncRNA_intronic	2.898	7	5	1
1	7	rs573688	rs61777272	G	C	71625283	0.1034	1.25897e-06	-0.0230089	0.0047479	0.651458	ZRANB2-AS2	0	ncRNA_intronic	3.959	5	7	1
1	7	rs573688	rs61777274	C	T	71627062	0.1034	1.26433e-06	0.0230057	0.00474807	0.651458	ZRANB2-AS2	0	ncRNA_intronic	0.078	7	5	1
1	7	rs573688	rs12122320	C	T	71628074	0.1024	1.22724e-06	0.0230338	0.00474807	0.644733	ZRANB2-AS2	0	ncRNA_intronic	7.602	6	5	1
1	7	rs573688	rs12060906	G	A	71642783	0.1034	9.70099e-07	-0.0232118	0.00473941	0.651458	ZRANB2-AS2	0	ncRNA_intronic	2.694	6	9	0
1	7	rs573688	rs61777292	G	A	71710145	0.1024	3.6156e-06	0.0221835	0.00478884	0.644733	ZRANB2-AS2	0	ncRNA_intronic	5.346	7	9	1
1	7	rs573688	rs12080228	C	T	71719246	0.1024	3.09504e-06	0.0222582	0.00477192	0.644733	ZRANB2-AS2	0	ncRNA_intronic	1.11	7	9	0
1	7	rs2163503	rs962231	G	A	71740028	0.1998	2.24128e-08	-0.020119	0.00359764	0.988316	ZRANB2-AS2	0	ncRNA_intronic	2.778	5	7	0
1	7	rs12125471	rs12126880	G	A	71748222	0.09443	1.23987e-06	0.0240884	0.00496753	0.705216	ZRANB2-AS2	0	ncRNA_intronic	1.567	6	5	0
1	7	rs2163503	rs2163501	G	A	71749563	0.1958	1.85153e-07	0.0199585	0.00382811	0.976824	ZRANB2-AS2	0	ncRNA_intronic	0.601	NA	5	1
1	7	rs2163503	rs72674923	G	A	71754982	0.1958	2.05551e-07	-0.0198841	0.00382811	0.976824	ZRANB2-AS2	0	ncRNA_intronic	1.216	6	9	1
1	7	rs2163503	rs13374407	C	T	71769830	0.1988	1.50518e-08	0.0203727	0.0035988	0.994165	ZRANB2-AS2	0	ncRNA_intronic	11.38	3a	7	0
1	7	rs2163503	rs11209764	G	A	71777150	0.1988	1.52795e-08	-0.0203642	0.00359893	0.994165	ZRANB2-AS2	0	ncRNA_intronic	3.95	5	5	0
1	7	rs2163503	rs12144647	C	T	71777675	0.1988	1.51274e-08	-0.02037	0.00359887	0.994165	ZRANB2-AS2	0	ncRNA_intronic	2.216	6	5	0
1	7	rs2163503	rs72674935	C	T	71778323	0.1988	1.04732e-07	0.0201287	0.00378478	0.994165	ZRANB2-AS2	0	ncRNA_intronic	1.835	6	1	0
1	7	rs2163503	rs6675311	G	A	71780871	0.1988	2.75447e-08	-0.0207165	0.00372843	0.994165	ZRANB2-AS2	0	ncRNA_intronic	0.662	6	5	0
1	7	rs2163503	rs2163503	C	A	71801039	0.1998	8.01354e-09	-0.0207567	0.00359848	1	ZRANB2-AS2	0	ncRNA_intronic	3.992	NA	9	0
1	7	rs2163503	rs12141715	C	T	71808616	0.1998	1.77482e-08	0.0202707	0.0035988	1	ZRANB2-AS2	0	ncRNA_intronic	0.537	7	9	0
1	7	rs12125471	rs61777331	G	A	71812575	0.09443	6.9589e-07	-0.0245765	0.00495245	0.705216	ZRANB2-AS2	0	ncRNA_intronic	7.766	7	9	0
1	7	rs2163503	rs11209769	G	A	71812971	0.1988	1.59828e-08	0.0203338	0.00359848	0.994165	ZRANB2-AS2	0	ncRNA_intronic	7.038	6	9	0
1	7	rs2163503	rs12022259	C	T	71813576	0.1998	1.06199e-07	0.0201184	0.00378465	1	ZRANB2-AS2	0	ncRNA_intronic	3.941	6	9	0
1	7	rs2163503	rs61777332	G	A	71814190	0.1998	9.76863e-08	0.0201762	0.00378471	1	ZRANB2-AS2	0	ncRNA_intronic	0.052	6	9	0
1	7	rs2163503	rs11209771	G	A	71817309	0.1998	2.41969e-08	-0.0206358	0.00369887	1	ZRANB2-AS2	0	ncRNA_intronic	7.79	4	7	1
1	7	rs12125471	rs72674952	G	A	71818029	0.09443	2.05819e-06	0.0235152	0.00495305	0.705216	ZRANB2-AS2	0	ncRNA_intronic	0.185	5	7	0
1	7	rs12125471	rs12125471	C	T	71907540	0.1034	2.12529e-08	0.0270907	0.00483635	1	ZRANB2-AS2	0	ncRNA_intronic	3.475	7	9	0
1	7	rs12125471	rs12142367	G	C	71944270	0.1014	4.48762e-08	-0.026669	0.00487505	0.936563	ZRANB2-AS2	0	ncRNA_intronic	1.15	7	9	0
1	7	rs12125471	rs17503430	C	T	71993292	0.1392	1.15423e-06	0.0199436	0.00410081	0.606115	NEGR1	0	intronic	3.753	7	14	0
1	7	rs12125471	rs12135898	C	A	71998031	0.1392	3.30138e-06	0.0195689	0.00420735	0.606115	NEGR1	0	intronic	11.39	6	7	0
1	7	rs12125471	rs17503709	G	A	72002694	0.1392	1.21589e-06	-0.0198775	0.0040959	0.606115	NEGR1	0	intronic	7.891	7	14	0
1	7	rs12143094	rs76517366	C	T	72029085	0.03579	6.31349e-06	0.029644	0.00656479	0.76601	NEGR1	0	intronic	19.7	5	5	0
1	7	rs11576565	rs1213513	G	A	72082898	0.3708	0.000275108	0.0110834	0.00304684	0.626755	NEGR1	0	intronic	2.681	7	5	0
1	7	rs11576565	rs7529884	C	T	72090728	0.3658	0.000579008	-0.0102507	0.00297876	0.637286	NEGR1	0	intronic	2.911	7	5	0
1	7	rs11576565	rs2781158	C	A	72090849	0.3917	9.67351e-05	-0.0120813	0.00309884	0.703831	NEGR1	0	intronic	3.291	5	5	0
1	7	rs11576565	rs4146731	C	A	72091462	0.3668	0.00270028	-0.00939692	0.00313236	0.64528	NEGR1	0	intronic	0.3	5	5	0
1	7	rs11576565	rs12136092	G	A	72093635	0.3946	1.40969e-05	0.0127647	0.00293959	0.710687	NEGR1	0	intronic	3.921	5	9	0
1	7	rs11576565	rs2781160	G	A	72095680	0.3668	0.0005609	0.0102579	0.00297344	0.64528	NEGR1	0	intronic	0.794	7	15	0
1	7	rs11576565	rs1213510	C	T	72098811	0.3926	1.71922e-05	0.0126652	0.00294638	0.700075	NEGR1	0	intronic	0.966	NA	9	0
1	7	rs11576565	rs10889923	G	C	72099161	0.3668	0.000624719	-0.0101873	0.00297817	0.64528	NEGR1	0	intronic	0.533	6	9	0
1	7	rs11576565	rs1577396	C	T	72101417	0.3668	0.00063867	0.0101694	0.00297816	0.64528	NEGR1	0	intronic	0.558	5	9	0
1	7	rs11576565	rs479560	G	T	72101912	0.3926	0.00011153	-0.011973	0.00309858	0.706814	NEGR1	0	intronic	0.65	7	9	0
1	7	rs11576565	rs597398	G	A	72102676	0.3926	0.000109997	0.0119832	0.0030985	0.706814	NEGR1	0	intronic	1.066	7	9	0
1	7	rs11576565	rs627774	G	C	72104835	0.3946	1.60948e-05	0.0127043	0.00294548	0.704994	NEGR1	0	intronic	3.642	7	5	0
1	7	rs12143094	rs12143094	G	C	72105376	0.04374	2.25285e-08	0.0348164	0.00622681	1	NEGR1	0	intronic	14.8	6	5	1
1	7	rs11576565	rs12404086	C	T	72107386	0.3956	1.69277e-05	0.0126454	0.00293944	0.706933	NEGR1	0	intronic	4.778	5	5	0
1	7	rs11576565	rs915021	C	T	72107477	0.3678	0.000611052	-0.0102058	0.00297835	0.641545	NEGR1	0	intronic	2.224	5	5	0
1	7	rs11576565	rs1213509	G	T	72108223	0.3926	0.000112692	-0.0119654	0.00309864	0.706814	NEGR1	0	intronic	2.15	6	5	0
1	7	rs11576565	rs988786	G	A	72110255	0.3926	1.93795e-05	0.0126016	0.00294988	0.706814	NEGR1	0	intronic	3.335	7	5	0
1	7	rs11576565	rs624358	C	A	72110680	0.3926	0.000102986	0.0120336	0.00309868	0.706814	NEGR1	0	intronic	2.102	6	5	0
1	7	rs11576565	rs638508	C	A	72111587	0.3926	1.73931e-05	0.0126574	0.00294635	0.706814	NEGR1	0	intronic	7.42	6	5	0
1	7	rs11576565	rs2422012	C	T	72112761	0.3678	0.00299046	-0.00929871	0.00313223	0.640296	NEGR1	0	intronic	3.471	7	5	0
1	7	rs11576565	rs988252	G	A	72113101	0.3668	0.00305683	0.00927713	0.00313209	0.64528	NEGR1	0	intronic	4.149	7	5	0
1	7	rs11576565	rs1213511	C	T	72113494	0.3827	0.000182848	-0.0116632	0.00311717	0.67072	NEGR1	0	intronic	3.382	5	5	0
1	7	rs11576565	rs11576565	G	A	72114787	0.4781	1.10574e-08	0.0171029	0.00299334	1	NEGR1	0	intronic	4.744	6	5	0
1	7	rs11576565	rs72677177	G	A	72120034	0.4135	6.06957e-07	0.0156422	0.00313534	0.610556	NEGR1	0	intronic	2.658	6	5	0
1	7	rs12130762	rs112975700	C	T	72126536	0.0835	7.4562e-11	0.0336604	0.00516964	0.986633	NEGR1	0	intronic	3.11	6	5	1
1	7	rs12130762	rs12130762	G	A	72153088	0.08449	6.99722e-11	0.0341235	0.00523308	1	NEGR1	0	intronic	6.405	6	1	1
1	7	rs12143094	rs80313480	G	T	72287808	0.04374	3.36249e-07	-0.0328061	0.00643017	0.695441	NEGR1-IT1	0	ncRNA_intronic	7.921	7	5	1
1	7	rs12139692	rs12139692	C	T	72461382	0.1103	8.13813e-12	0.0328294	0.00480236	1	NEGR1	0	intronic	0.622	7	7	1
1	7	rs1026997	rs11209896	G	A	72512988	0.4433	1.46435e-14	0.0238849	0.00310573	0.755545	NEGR1	0	intronic	4.408	7	2	1
1	7	rs1026997	rs1905977	T	A	72513118	0.4841	2.48948e-08	0.0170981	0.00306748	0.984536	NEGR1	0	intronic	2.34	6	7	1
1	7	rs1026997	rs12564163	G	T	72513121	0.4433	1.52345e-14	-0.0238693	0.00310574	0.755545	NEGR1	0	intronic	4.248	6	7	1
1	7	rs1026997	rs1905976	G	T	72513186	0.4861	5.03088e-09	0.0170503	0.0029165	0.992223	NEGR1	0	intronic	3.898	NA	7	1
1	7	rs1026997	rs2422134	G	C	72514701	0.4881	4.02708e-09	-0.0171576	0.00291643	1	NEGR1	0	intronic	0.393	7	5	1
1	7	rs34305371	rs6699175	C	T	72514896	0.0994	6.67315e-15	0.038775	0.0049772	0.726125	NEGR1	0	intronic	6.172	7	5	1
1	7	rs34305371	rs4348675	C	T	72515717	0.1233	6.5258e-14	-0.032175	0.00429167	0.604649	NEGR1	0	intronic	0.828	6	5	1
1	7	rs1026997	rs1026999	C	T	72516076	0.4881	2.12066e-08	-0.0171812	0.00306706	1	NEGR1	0	intronic	2.8	NA	5	1
1	7	rs1026997	rs1026998	G	T	72516080	0.4881	2.02966e-08	-0.0172045	0.00306706	1	NEGR1	0	intronic	1.274	NA	5	1
1	7	rs1026997	rs1026997	C	T	72516287	0.4881	1.17349e-09	0.0177433	0.00291647	1	NEGR1	0	intronic	0.4	NA	5	1
1	7	rs1026997	rs6657634	C	T	72517082	0.4881	1.27169e-09	-0.0177053	0.0029164	1	NEGR1	0	intronic	1.68	7	5	1
1	7	rs1026997	rs975480	G	A	72517928	0.4433	7.10285e-16	0.0238107	0.00295098	0.755545	NEGR1	0	intronic	10.43	NA	5	1
1	7	rs1026997	rs17580974	G	C	72517987	0.4891	3.62943e-09	-0.0172087	0.00291661	0.996113	NEGR1	0	intronic	5.851	6	5	1
1	7	rs1026997	rs12074700	G	A	72518170	0.4881	1.29226e-09	0.0176977	0.0029164	1	NEGR1	0	intronic	1.329	7	5	1
1	7	rs1026997	rs12354124	T	A	72518420	0.4881	1.26491e-09	0.0177078	0.0029164	1	NEGR1	0	intronic	6.221	6	5	1
1	7	rs1026997	rs1486084	C	T	72520941	0.4433	6.12656e-16	-0.0238807	0.00295306	0.755545	NEGR1	0	intronic	5.941	NA	15	1
1	7	rs1026997	rs11209899	G	A	72522971	0.4433	5.79063e-16	0.0239013	0.00295309	0.755545	NEGR1	0	intronic	1.802	7	15	1
1	7	rs1026997	rs12036443	G	T	72524862	0.4433	3.26932e-15	-0.024467	0.00310488	0.755545	NEGR1	0	intronic	2.234	5	7	1
1	7	rs1026997	rs2821272	C	T	72525098	0.4433	3.18215e-15	-0.0244662	0.00310345	0.755545	NEGR1	0	intronic	3.803	NA	5	1
1	7	rs1026997	rs2046504	G	A	72527374	0.4881	5.61925e-09	0.0178746	0.00306716	1	NEGR1	0	intronic	2.821	NA	5	1
1	7	rs1026997	rs1564968	G	A	72527909	0.4881	5.91046e-09	0.0178482	0.00306708	1	NEGR1	0	intronic	2.737	NA	5	1
1	7	rs1026997	rs1486080	G	T	72528734	0.4881	1.24477e-09	-0.0177164	0.00291659	1	NEGR1	0	intronic	0.895	7	1	1
1	7	rs1026997	rs11209900	C	T	72529337	0.4433	2.76071e-15	0.0245385	0.00310564	0.755545	NEGR1	0	intronic	4.65	4	1	1
1	7	rs1026997	rs12131816	C	T	72529866	0.4433	1.68318e-15	-0.0241169	0.00302873	0.755545	NEGR1	0	intronic	17.8	7	1	1
1	7	rs1026997	rs1540616	C	T	72530692	0.4881	7.44658e-09	0.0172903	0.00299113	1	NEGR1	0	intronic	4.204	NA	5	1
1	7	rs1026997	rs12408173	G	A	72531083	0.4443	2.93414e-15	-0.0245148	0.00310563	0.7509	NEGR1	0	intronic	3.514	7	5	1
1	7	rs1026997	rs1159129	G	A	72531407	0.4881	5.50672e-09	0.0178855	0.00306726	1	NEGR1	0	intronic	0.81	NA	5	1
1	7	rs1026997	rs2046503	G	A	72531473	0.4891	4.00623e-09	0.0171605	0.0029165	0.996097	NEGR1	0	intronic	1.666	NA	5	1
1	7	rs1026997	rs12132044	G	A	72533676	0.4423	4.00247e-15	0.0243942	0.00310562	0.752534	NEGR1	0	intronic	2.313	7	5	1
1	7	rs1026997	rs2630381	C	T	72533775	0.4433	4.64079e-15	-0.0243131	0.00310263	0.755545	NEGR1	0	intronic	2.16	NA	5	1
1	7	rs1026997	rs1486078	C	T	72534359	0.4881	2.1001e-08	0.017187	0.00306717	1	NEGR1	0	intronic	2.014	NA	5	1
1	7	rs1026997	rs2220252	G	A	72534543	0.4433	3.42756e-15	0.0244546	0.00310564	0.755545	NEGR1	0	intronic	0.236	NA	5	1
1	7	rs1026997	rs2821266	C	T	72535285	0.4433	3.47414e-15	0.0244316	0.00310338	0.755545	NEGR1	0	intronic	0.998	NA	14	1
1	7	rs1026997	rs2200484	T	A	72536341	0.4433	7.10291e-16	0.0238277	0.00295308	0.755545	NEGR1	0	intronic	2.763	7	9	1
1	7	rs1026997	rs12409966	C	T	72539545	0.4433	7.10291e-16	0.023828	0.00295312	0.755545	NEGR1	0	intronic	2.512	7	14	1
1	7	rs1026997	rs2422135	C	T	72540398	0.4433	3.52134e-15	-0.024444	0.00310562	0.755545	NEGR1	0	intronic	1.781	7	15	1
1	7	rs1026997	rs11209905	C	T	72540875	0.4433	1.96788e-15	-0.0243212	0.00306183	0.755545	NEGR1	0	intronic	10.9	6	15	1
1	7	rs1026997	rs12049085	C	T	72542738	0.4433	3.26932e-15	0.0244726	0.00310559	0.755545	NEGR1	0	intronic	0.27	7	9	1
1	7	rs1026997	rs1486108	T	A	72543338	0.4881	8.40189e-09	0.017667	0.00306709	1	NEGR1	0	intronic	1.267	6	9	1
1	7	rs1026997	rs7542278	G	A	72543910	0.4881	2.23728e-08	-0.0171529	0.00306708	1	NEGR1	0	intronic	3.84	7	15	1
1	7	rs12128707	rs7542974	G	A	72544704	0.2644	5.10039e-17	0.0291471	0.00347636	0.809885	NEGR1	0	intronic	2.286	7	15	1
1	7	rs1026997	rs11209906	C	T	72545694	0.4433	6.21364e-16	0.0238759	0.00295308	0.755545	NEGR1	0	intronic	3.562	6	15	1
1	7	rs1026997	rs12130387	G	C	72547396	0.4433	2.99429e-15	0.0245078	0.00310574	0.755545	NEGR1	0	intronic	0.503	6	15	1
1	7	rs1026997	rs35645202	C	T	72548617	0.4881	2.21562e-08	-0.0171581	0.00306708	1	NEGR1	0	intronic	2.171	7	15	1
1	7	rs1026997	rs988421	C	T	72549836	0.4881	3.57317e-09	-0.0172152	0.00291643	1	NEGR1	0	intronic	2.404	NA	9	1
1	7	rs1026997	rs11209908	T	A	72550500	0.4881	2.19417e-08	0.0171632	0.00306708	1	NEGR1	0	intronic	0.654	6	15	1
1	7	rs1026997	rs11209909	T	A	72553122	0.4811	0.0013079	-0.0143114	0.00445249	0.880992	NEGR1	0	intronic	0.009	6	15	1
1	7	rs1026997	rs12085418	G	T	72553891	0.4881	3.92387e-09	-0.0171701	0.00291642	1	NEGR1	0	intronic	0.341	6	15	1
1	7	rs1026997	rs12091740	C	T	72553991	0.4881	3.62943e-09	0.0172081	0.0029165	1	NEGR1	0	intronic	2.273	7	15	1
1	7	rs1026997	rs2821260	C	T	72554093	0.4433	2.5171e-16	-0.0244349	0.00298188	0.755545	NEGR1	0	intronic	0.711	NA	15	1
1	7	rs1026997	rs7541651	T	A	72554833	0.4881	2.32414e-08	-0.0167087	0.0029912	1	NEGR1	0	intronic	5.59	7	15	1
1	7	rs12133604	rs973526	C	T	72556393	0.497	1.03339e-13	-0.0228166	0.00306817	0.804739	NEGR1	0	intronic	2.224	6	15	1
1	7	rs12133604	rs12140090	C	T	72558138	0.4722	1.13229e-16	-0.0255269	0.00307923	0.984912	NEGR1	0	intronic	6.123	6	15	1
1	7	rs12133604	rs727726	C	T	72559740	0.494	8.4885e-15	-0.0232362	0.00299433	0.897783	NEGR1	0	intronic	4.63	6	15	0
1	7	rs2016698	rs77801296	C	T	72562125	0.2724	4.68429e-11	0.0219893	0.00334151	0.994773	NEGR1	0	intronic	3.623	6	15	0
1	7	rs2016698	rs2016698	G	A	72562478	0.2734	2.47331e-11	-0.0223061	0.00334176	1	NEGR1	0	intronic	5.487	6	15	0
1	7	rs2016698	rs1817624	G	T	72562479	0.2724	NA	NA	NA	0.994773	NEGR1	0	intronic	2.552	6	15	0
1	7	rs12133604	rs2220253	C	T	72565460	0.4911	8.94577e-15	-0.0238095	0.00307085	0.908142	NEGR1	0	intronic	1.641	6	5	0
1	7	rs2016698	rs17588282	G	A	72567065	0.2724	7.93602e-11	-0.0206594	0.00317749	0.994773	NEGR1	0	intronic	3.779	6	7	0
1	7	rs2016698	rs10493493	G	T	72569309	0.2724	8.21271e-11	-0.0206399	0.003177	0.994773	NEGR1	0	intronic	0.102	7	15	0
1	7	rs12133604	rs2630392	T	A	72569613	0.4911	9.04775e-16	-0.0234725	0.00291978	0.908142	NEGR1	0	intronic	1.777	7	15	0
1	7	rs2016698	rs11589787	G	A	72570425	0.2734	4.4762e-11	-0.0220112	0.00334141	0.989619	NEGR1	0	intronic	0.036	7	15	0
1	7	rs12133604	rs1486091	C	T	72571364	0.4911	8.25938e-16	-0.0235075	0.00292008	0.908142	NEGR1	0	intronic	4.311	6	7	0
1	7	rs12133604	rs1352082	C	A	72571656	0.4722	1.96524e-16	0.0240815	0.00292814	0.984912	NEGR1	0	intronic	16.93	7	5	0
1	7	rs2016698	rs78851102	C	A	72572054	0.2386	1.42804e-09	-0.021515	0.00355485	0.811635	NEGR1	0	intronic	7.171	5	5	0
1	7	rs12133604	rs1486093	C	T	72573363	0.4722	3.84e-16	-0.0250772	0.00307941	0.984912	NEGR1	0	intronic	10.14	6	5	0
1	7	rs12133604	rs1486094	T	A	72573432	0.4911	6.32468e-15	-0.0239313	0.00306917	0.908142	NEGR1	0	intronic	3.349	6	5	0
1	7	rs12133604	rs1564970	C	T	72573798	0.4722	4.146e-16	-0.0250489	0.00307945	0.984912	NEGR1	0	intronic	2.323	6	5	0
1	7	rs2016698	rs56062633	C	T	72574617	0.2734	4.57909e-11	-0.0220014	0.00334163	0.989619	NEGR1	0	intronic	1.796	7	5	0
1	7	rs2016698	rs56248439	C	T	72574649	0.2386	1.52066e-09	-0.0214799	0.003555	0.811635	NEGR1	0	intronic	10.82	7	5	0
1	7	rs12133604	rs28485041	T	C	72576770	0.4404	NA	NA	NA	0.698633	NEGR1	0	intronic	0.443	6	5	0
1	7	rs12133604	rs2630395	G	A	72577177	0.4911	7.98878e-15	-0.0238393	0.00306901	0.908142	NEGR1	0	intronic	2.206	6	5	0
1	7	rs12133604	rs2821246	T	A	72577179	0.4901	7.72701e-15	-0.0238527	0.00306906	0.904431	NEGR1	0	intronic	5.745	6	5	0
1	7	rs12133604	rs67474621	A	T	72577950	0.4841	NA	NA	NA	0.941402	NEGR1	0	intronic	1.2	6	5	0
1	7	rs12133604	rs12402629	C	T	72578709	0.4742	5.82783e-16	-0.0249208	0.00307935	0.992433	NEGR1	0	intronic	1.398	7	5	0
1	7	rs2016698	rs12124902	G	A	72579373	0.2724	8.86442e-11	0.0211443	0.00326042	0.984451	NEGR1	0	intronic	5.751	5	5	0
1	7	rs2016698	rs77944304	C	T	72582779	0.2376	1.93306e-09	-0.0213265	0.00355244	0.807395	NEGR1	0	intronic	5.043	7	5	0
1	7	rs12133604	rs1385912	T	A	72583375	0.495	1.06227e-11	-0.0238767	0.00351241	0.916743	NEGR1	0	intronic	8.167	5	5	0
1	7	rs12133604	rs2630400	G	A	72583763	0.496	8.08731e-16	-0.0235104	0.0029195	0.920557	NEGR1	0	intronic	4.983	7	5	0
1	7	rs12133604	rs1486096	G	A	72584184	0.4761	6.80882e-16	0.0236393	0.00292787	1	NEGR1	0	intronic	4.295	5	5	0
1	7	rs2016698	rs1486097	G	A	72584796	0.2724	8.96512e-11	-0.0211456	0.00326147	0.984451	NEGR1	0	intronic	0.728	7	5	0
1	7	rs2016698	rs7549778	G	C	72585353	0.2734	9.48562e-11	-0.021118	0.0032615	0.979451	NEGR1	0	intronic	0.148	5	5	0
1	7	rs12133604	rs11209915	C	T	72586208	0.4761	1.22416e-16	0.0254995	0.00307937	1	NEGR1	0	intronic	6.548	6	5	0
1	7	rs12133604	rs11209916	G	A	72586209	0.4761	1.17317e-16	-0.0255151	0.00307937	1	NEGR1	0	intronic	5.45	6	5	0
1	7	rs12133604	rs7556006	G	C	72587186	0.4761	3.62947e-16	0.0238633	0.0029279	1	NEGR1	0	intronic	0.483	7	5	0
1	7	rs12128707	rs12128707	G	A	72588119	0.2853	3.36006e-18	-0.0296532	0.00340896	1	NEGR1	0	intronic	7.743	5	1	0
1	7	rs2016698	rs7517387	G	T	72589319	0.2724	8.81449e-11	-0.0211461	0.00326026	0.984451	NEGR1	0	intronic	1.012	7	5	0
1	7	rs12133604	rs2821239	G	A	72590193	0.496	4.86954e-16	-0.0236908	0.00291949	0.920557	NEGR1	0	intronic	1.58	NA	5	0
1	7	rs12133604	rs2630406	G	A	72590865	0.496	5.30055e-16	-0.0236607	0.00291949	0.920557	NEGR1	0	intronic	1.632	6	5	0
1	7	rs12133604	rs1385914	A	G	72591774	0.4761	NA	NA	NA	1	NEGR1	0	intronic	0.539	4	7	0
1	7	rs12133604	rs4649954	G	T	72593174	0.4533	4.476e-16	0.0250189	0.00307927	0.916521	NEGR1	0	intronic	1.305	6	5	0
1	7	rs12133604	rs12141628	C	T	72593767	0.4761	3.41398e-16	0.0244979	0.00300303	1	NEGR1	0	intronic	8.847	6	5	0
1	7	rs12133604	rs12132602	G	A	72597051	0.4761	6.20282e-16	-0.0248966	0.00307926	1	NEGR1	0	intronic	1.346	5	15	0
1	7	rs12133604	rs12750634	T	A	72597654	0.4761	1.1984e-16	0.0255063	0.00307926	1	NEGR1	0	intronic	2.584	7	9	0
1	7	rs2016698	rs7413319	T	A	72599191	0.2714	6.04345e-11	-0.0218657	0.00334201	0.97932	NEGR1	0	intronic	3.103	7	9	0
1	7	rs2016698	rs4650129	G	A	72600038	0.2724	6.99732e-11	-0.0217931	0.00334214	0.984451	NEGR1	0	intronic	2.099	7	9	0
1	7	rs2016698	rs11583451	G	A	72602756	0.2724	7.40213e-11	-0.0217657	0.00334227	0.984451	NEGR1	0	intronic	0.225	6	8	0
1	7	rs2016698	rs112877838	C	A	72603378	0.2724	7.52798e-11	-0.0217573	0.00334227	0.984451	NEGR1	0	intronic	5.507	7	8	0
1	7	rs12133604	rs2630390	G	C	72603400	0.496	7.72701e-15	0.0238598	0.00306997	0.920557	NEGR1	0	intronic	2.697	5	8	0
1	7	rs2016698	rs1385921	C	T	72606298	0.2734	6.84153e-11	0.0218024	0.00334182	0.979264	NEGR1	0	intronic	1.006	NA	5	0
1	7	rs2016698	rs1385920	T	A	72606383	0.2724	7.36064e-11	-0.0217684	0.00334223	0.984451	NEGR1	0	intronic	6.302	5	5	0
1	7	rs2016698	rs12137663	G	A	72607638	0.2724	6.95805e-11	0.0217941	0.00334186	0.984451	NEGR1	0	intronic	16.94	7	5	0
1	7	rs2016698	rs12139652	G	A	72609333	0.2724	7.65591e-11	0.0217525	0.00334283	0.984451	NEGR1	0	intronic	3.242	6	5	0
1	7	rs2016698	rs76865614	G	A	72609647	0.2724	7.69903e-11	-0.0217431	0.00334182	0.984451	NEGR1	0	intronic	3.39	7	5	0
1	7	rs12133604	rs57316908	G	C	72609955	0.4761	1.24164e-16	0.0254933	0.00307926	1	NEGR1	0	intronic	0.284	6	5	0
1	7	rs12133604	rs11209920	T	A	72610802	0.4761	9.89349e-17	-0.0255765	0.00307926	1	NEGR1	0	intronic	1.288	6	5	0
1	7	rs12133604	rs12133604	G	T	72610879	0.4761	9.14889e-17	0.0256051	0.00307926	1	NEGR1	0	intronic	3.253	6	5	0
1	7	rs2016698	rs74924535	G	A	72611772	0.2724	8.32818e-11	-0.0217065	0.00334227	0.984451	NEGR1	0	intronic	0.925	7	5	0
1	7	rs2016698	rs75014666	G	A	72612001	0.2724	7.9182e-11	-0.0217342	0.00334261	0.984451	NEGR1	0	intronic	2.507	7	5	0
1	7	rs2016698	rs11587829	C	T	72612227	0.2724	7.9182e-11	0.0217333	0.00334249	0.984451	NEGR1	0	intronic	0.816	7	5	0
1	7	rs12133604	rs11209921	C	T	72612371	0.4761	4.69934e-16	0.0250002	0.00307921	1	NEGR1	0	intronic	2.685	6	5	0
1	7	rs2016698	rs11587895	C	T	72612615	0.2724	8.18927e-11	0.0217209	0.00334318	0.984451	NEGR1	0	intronic	1.032	5	5	0
1	7	rs2016698	rs55777234	C	T	72613020	0.2724	9.26304e-11	0.0216486	0.0033416	0.984451	NEGR1	0	intronic	3.047	7	5	0
1	7	rs12133604	rs7515320	G	T	72613608	0.4761	1.03981e-16	0.0255584	0.00307927	1	NEGR1	0	intronic	0.162	6	4	0
1	7	rs2016698	rs12136617	G	C	72613706	0.2724	1.06508e-10	-0.0215806	0.00334198	0.984451	NEGR1	0	intronic	0.218	7	4	0
1	7	rs12133604	rs7541218	C	T	72613917	0.4761	9.7538e-17	0.0255821	0.00307931	1	NEGR1	0	intronic	3.016	7	4	0
1	7	rs12133604	rs7517923	G	T	72614077	0.4712	3.57827e-16	0.0238705	0.00292816	0.981168	NEGR1	0	intronic	0.434	7	4	0
1	7	rs12128707	rs11587434	G	A	72615118	0.2833	1.2864e-17	0.0286482	0.00335267	0.979342	NEGR1	0	intronic	0.394	7	5	0
1	7	rs2016698	rs11209923	G	A	72615198	0.2624	3.53536e-09	0.020326	0.00344241	0.827238	NEGR1	0	intronic	1.61	6	5	1
1	7	rs17589603	rs79103491	G	C	72615624	0.09443	3.04816e-08	-0.0286778	0.00517777	0.976487	NEGR1	0	intronic	0.298	6	5	0
1	7	rs12133604	rs2422136	C	A	72618544	0.4742	3.56091e-15	0.0229505	0.00291639	0.813311	NEGR1	0	intronic	2.143	6	5	0
1	7	rs2016698	rs17589316	C	T	72619339	0.2624	4.28381e-09	0.0197192	0.00335769	0.827238	NEGR1	0	intronic	0.921	7	5	1
1	7	rs12133604	rs2422137	C	A	72619961	0.4712	2.23086e-14	0.0224014	0.00293343	0.958543	NEGR1	0	intronic	2.846	7	5	0
1	7	rs34305371	rs12124523	C	T	72621463	0.09543	2.85086e-16	0.0389399	0.00476068	0.805693	NEGR1	0	intronic	3.223	6	5	0
1	7	rs12133604	rs12568918	C	T	72622654	0.4573	NA	NA	NA	0.771534	NEGR1	0	intronic	1.172	6	5	0
1	7	rs12133604	rs11209928	G	A	72627031	0.4742	8.66243e-16	0.0234608	0.00291639	0.807022	NEGR1	0	intronic	6.452	5	5	0
1	7	rs12133604	rs2821296	C	T	72629795	0.4751	4.5319e-15	-0.0231005	0.00294677	0.810148	NEGR1	0	intronic	0.928	NA	7	0
1	7	rs17589603	rs17589603	G	A	72632885	0.09443	1.13468e-08	0.0288686	0.00505645	1	NEGR1	0	intronic	1.878	7	7	0
1	7	rs1157072	rs1157072	G	A	72634912	0.04374	3.55181e-14	-0.0510379	0.0067364	1	NEGR1	0	intronic	5.819	6	5	0
1	7	rs12133604	rs2630431	C	T	72634986	0.4751	4.43401e-15	-0.0228703	0.00291638	0.810148	NEGR1	0	intronic	2.942	7	5	0
1	7	rs34305371	rs12134600	C	A	72635996	0.1223	1.5112e-13	0.0326695	0.00442307	0.628723	NEGR1	0	intronic	6.065	5	5	0
1	7	rs2016698	rs1486111	T	A	72637468	0.2614	5.09776e-09	-0.0191407	0.0032753	0.822747	NEGR1	0	intronic	3.274	6	7	1
1	7	rs2016698	rs12126162	C	A	72638618	0.2614	5.36743e-09	-0.0191121	0.00327522	0.822747	NEGR1	0	intronic	5.699	7	9	1
1	7	rs12133604	rs2821295	G	A	72639856	0.4751	6.67563e-15	0.02272	0.00291639	0.810148	NEGR1	0	intronic	0.737	NA	15	0
1	7	rs2016698	rs12117225	C	T	72640353	0.2614	3.6973e-09	0.01931	0.00327444	0.822747	NEGR1	0	intronic	12.95	6	15	1
1	7	rs12133604	rs2821293	G	A	72642650	0.4751	7.3916e-15	0.0226825	0.00291639	0.810148	NEGR1	0	intronic	1.415	NA	15	0
1	7	rs12133604	rs11209932	G	A	72642877	0.4751	1.94859e-14	-0.0234751	0.00306704	0.810148	NEGR1	0	intronic	7.031	7	7	0
1	7	rs12133604	rs12036585	C	T	72644116	0.4761	5.33212e-15	0.0228027	0.00291638	0.806412	NEGR1	0	intronic	7.639	5	2	0
1	7	rs12133604	rs6699731	G	A	72645734	0.4761	5.47958e-15	0.0227927	0.00291638	0.806412	NEGR1	0	intronic	1.376	6	5	0
1	7	rs2016698	rs79164782	G	A	72645779	0.2614	5.12777e-09	0.0201347	0.00344596	0.822747	NEGR1	0	intronic	0.525	6	5	1
1	7	rs12133604	rs6699841	G	A	72645850	0.4751	4.04743e-08	0.0220887	0.00402434	0.797135	NEGR1	0	intronic	13.69	7	5	0
1	7	rs12133604	rs11209933	G	A	72647443	0.4751	4.1124e-15	-0.0228979	0.00291639	0.810148	NEGR1	0	intronic	1.62	7	5	0
1	7	rs2016698	rs112312657	C	T	72647974	0.2614	5.02483e-09	-0.0201477	0.0034462	0.822747	NEGR1	0	intronic	2.363	6	5	1
1	7	rs2016698	rs11209935	G	A	72650254	0.2813	7.16698e-09	-0.0184474	0.00318775	0.730405	NEGR1	0	intronic	1.458	5	1	0
1	7	rs2016698	rs74824226	C	T	72650546	0.2614	4.9239e-09	-0.0201512	0.00344481	0.822747	NEGR1	0	intronic	2.944	6	2	1
1	7	rs12133604	rs6668604	G	T	72650925	0.4761	2.01361e-14	0.0234621	0.00306704	0.806412	NEGR1	0	intronic	0.496	7	5	0
1	7	rs2016698	rs17524209	G	A	72653038	0.2614	4.8413e-09	-0.0191706	0.0032756	0.822747	NEGR1	0	intronic	1.96	6	5	1
1	7	rs2016698	rs2298152	G	A	72654730	0.2614	5.25802e-09	0.0191224	0.00327506	0.822747	NEGR1	0	intronic	7.342	NA	5	1
1	7	rs2016698	rs2298151	C	T	72655369	0.2614	5.09776e-09	0.0191391	0.00327504	0.822747	NEGR1	0	intronic	0.989	NA	5	1
1	7	rs2016698	rs2153929	C	T	72658214	0.2624	4.64521e-09	0.0191918	0.00327538	0.817793	NEGR1	0	intronic	13.59	6	5	1
1	7	rs12133604	rs2821288	C	T	72661104	0.4761	4.00124e-15	-0.0229078	0.00291638	0.806412	NEGR1	0	intronic	0.877	NA	5	0
1	7	rs2016698	rs6656980	G	A	72661288	0.2614	3.31021e-09	0.0198747	0.00335981	0.822747	NEGR1	0	intronic	0.855	6	5	1
1	7	rs12133604	rs61765618	T	A	72662344	0.4533	6.40461e-07	0.0220997	0.00443894	0.726077	NEGR1	0	intronic	0.489	7	5	0
1	7	rs12133604	rs61765619	A	T	72662345	0.4533	NA	NA	NA	0.726077	NEGR1	0	intronic	0.392	7	5	0
1	7	rs12133604	rs61765620	T	G	72662347	0.4533	NA	NA	NA	0.726077	NEGR1	0	intronic	3.241	7	5	0
1	7	rs2016698	rs7518919	G	A	72663249	0.2614	3.07868e-09	0.0199148	0.00335981	0.822747	NEGR1	0	intronic	0.785	6	2	1
1	7	rs2016698	rs7529364	G	C	72663405	0.2435	1.15498e-08	-0.0201387	0.00352924	0.722465	NEGR1	0	intronic	5.954	7	1	0
1	7	rs2016698	rs12141242	C	T	72663576	0.2614	3.55865e-09	-0.0198347	0.00335981	0.822747	NEGR1	0	intronic	0.797	4	1	1
1	7	rs2016698	rs2821286	C	G	72664833	0.2823	NA	NA	NA	0.61383	NEGR1	0	intronic	0.727	6	5	0
1	7	rs2016698	rs1342874	C	T	72664938	0.2614	4.12383e-09	-0.0192496	0.00327422	0.822747	NEGR1	0	intronic	0.05	7	5	0
1	7	rs12133604	rs2821285	C	T	72667196	0.4761	4.55699e-15	-0.0228602	0.00291638	0.812643	NEGR1	0	intronic	2.668	NA	5	0
1	7	rs2016698	rs1342863	C	A	72669563	0.2614	6.46945e-09	-0.0200078	0.00344716	0.822747	NEGR1	0	intronic	1.503	7	5	1
1	7	rs2016698	rs7349073	C	T	72670841	0.2604	1.55161e-09	-0.0202889	0.0033597	0.818286	NEGR1	0	intronic	3.934	7	5	1
1	7	rs2016698	rs10493494	G	C	72670904	0.2614	4.23184e-09	0.019245	0.00327583	0.822747	NEGR1	0	intronic	0.672	6	5	1
1	7	rs12133604	rs2797540	G	A	72673194	0.4771	5.74737e-15	-0.022775	0.00291636	0.822117	NEGR1	0	intronic	1.305	6	1	0
1	7	rs12133604	rs1858600	C	T	72674489	0.4761	5.04882e-15	-0.0228227	0.00291638	0.812643	NEGR1	0	intronic	10.22	4	7	0
1	7	rs2016698	rs74653947	C	A	72676153	0.2614	5.20633e-09	0.0201269	0.00344612	0.822747	NEGR1	0	intronic	1.071	6	15	1
1	7	rs12133604	rs1194259	G	A	72681358	0.4761	1.80084e-14	0.0235061	0.00306703	0.812643	NEGR1	0	intronic	2.178	7	9	0
1	7	rs12133604	rs1675356	C	T	72683226	0.4771	4.1978e-15	-0.0228901	0.00291635	0.822117	NEGR1	0	intronic	2.908	6	5	0
1	7	rs2016698	rs6698979	C	T	72683471	0.2614	3.65171e-09	0.0198165	0.00335916	0.822747	NEGR1	0	intronic	0.606	6	5	1
1	7	rs2016698	rs6659016	G	C	72683616	0.2614	4.53954e-09	-0.0201945	0.00344426	0.822747	NEGR1	0	intronic	0.236	6	5	1
1	7	rs12133604	rs1194286	G	A	72688503	0.4751	6.85959e-15	-0.02271	0.00291638	0.809506	NEGR1	0	intronic	3.381	NA	5	0
1	7	rs2016698	rs12125336	C	T	72692630	0.2604	2.67586e-09	-0.0199987	0.00336093	0.817341	NEGR1	0	intronic	6.119	7	5	1
1	7	rs12133604	rs1205484	G	T	72695547	0.4751	2.25107e-14	-0.0234181	0.00306704	0.809506	NEGR1	0	intronic	15.63	NA	5	0
1	7	rs2016698	rs78152876	G	A	72696649	0.2624	3.07819e-09	0.0203984	0.00344138	0.809424	NEGR1	0	intronic	1.512	4	5	1
1	7	rs12133604	rs1194273	C	T	72696927	0.4761	2.26586e-14	-0.0234153	0.00306702	0.81897	NEGR1	0	intronic	4.669	NA	5	0
1	7	rs2016698	rs11209938	C	T	72697178	0.2604	3.89602e-09	0.0202847	0.00344478	0.817341	NEGR1	0	intronic	1.032	6	5	1
1	7	rs2016698	rs985227	G	T	72697459	0.2624	2.70238e-09	0.0194656	0.00327223	0.809424	NEGR1	0	intronic	3.608	NA	5	1
1	7	rs12133604	rs2797543	G	A	72701100	0.4761	7.09657e-15	-0.0226973	0.00291636	0.81897	NEGR1	0	intronic	6.741	5	5	0
1	7	rs12133604	rs1194271	G	A	72701965	0.4761	3.26643e-14	0.0232714	0.00306715	0.805745	NEGR1	0	intronic	0.218	NA	5	0
1	7	rs12133604	rs1209251	G	C	72701991	0.4761	2.90484e-14	0.023318	0.00306715	0.805745	NEGR1	0	intronic	1.165	7	5	0
1	7	rs12133604	rs1194270	C	T	72702313	0.4761	7.3916e-15	0.0226833	0.00291649	0.805745	NEGR1	0	intronic	0.66	NA	5	0
1	7	rs12133604	rs1194269	G	A	72703860	0.4751	6.63012e-15	-0.0227234	0.0029165	0.809506	NEGR1	0	intronic	2.096	NA	5	0
1	7	rs12133604	rs1194267	G	A	72704526	0.4761	5.74737e-15	0.0227758	0.00291647	0.805745	NEGR1	0	intronic	3.439	NA	5	0
1	7	rs12133604	rs1194265	G	A	72707226	0.4761	5.11827e-15	0.0228183	0.00291646	0.805745	NEGR1	0	intronic	1.995	NA	7	0
1	7	rs12133604	rs1194263	G	C	72708154	0.4751	1.20282e-14	-0.0230792	0.00299118	0.809506	NEGR1	0	intronic	0.077	6	15	0
1	7	rs12133604	rs1026567	G	A	72708584	0.4761	9.64562e-15	0.0231632	0.00299117	0.805745	NEGR1	0	intronic	0.346	NA	15	0
1	7	rs12133604	rs1026566	G	A	72709042	0.4751	1.14787e-14	-0.023097	0.00299118	0.809506	NEGR1	0	intronic	0.987	NA	14	0
1	7	rs2016698	rs17525406	G	A	72712003	0.2406	3.58355e-09	0.0203208	0.00344283	0.726361	NEGR1	0	intronic	4.337	6	5	0
1	7	rs2016698	rs2066416	C	T	72712404	0.2624	3.32738e-09	-0.0198498	0.00335608	0.809424	NEGR1	0	intronic	2.25	NA	5	1
1	7	rs12133604	rs1194284	C	A	72712529	0.4761	2.14861e-15	0.0237274	0.00299117	0.805745	NEGR1	0	intronic	0.627	NA	5	0
1	7	rs12133604	rs2126077	T	A	72712607	0.4563	2.04036e-14	0.0229144	0.0029961	0.744248	NEGR1	0	intronic	0.787	6	5	0
1	7	rs12133604	rs1194283	C	T	72713037	0.4761	2.54997e-15	-0.0236637	0.00299118	0.805745	NEGR1	0	intronic	2.682	NA	5	0
1	7	rs12133604	rs1194282	C	T	72713559	0.4771	4.09528e-15	0.0240821	0.00306702	0.815168	NEGR1	0	intronic	0.238	NA	4	0
1	7	rs12133604	rs1194281	C	T	72714003	0.4761	5.35768e-15	0.0239792	0.00306709	0.805745	NEGR1	0	intronic	0.072	NA	5	0
1	7	rs12133604	rs1194278	C	T	72714220	0.4761	5.01014e-15	-0.0240054	0.00306714	0.805745	NEGR1	0	intronic	0.251	NA	5	0
1	7	rs12133604	rs1194277	G	C	72714331	0.4771	4.81236e-15	0.02402	0.00306702	0.815168	NEGR1	0	intronic	0.665	6	5	0
1	7	rs12137231	rs1776012	G	A	72717743	0.4831	2.91734e-13	0.0212901	0.00291718	0.987957	NEGR1	0	intronic	3.205	6	5	0
1	7	rs12137231	rs9424977	C	T	72725344	0.4841	2.68523e-13	0.0213196	0.00291677	0.984022	NEGR1	0	intronic	0.493	6	5	0
1	7	rs12128707	rs1620977	G	A	72729142	0.2903	3.16193e-16	0.0270344	0.0033102	0.773631	NEGR1	0	intronic	2.976	6	5	0
1	7	rs34305371	rs34305371	G	A	72733610	0.08748	3.88974e-20	0.0474075	0.005158	1	NEGR1	0	intronic	0.862	6	5	0
1	7	rs12137231	rs1380995	T	A	72733841	0.4841	3.44334e-13	0.0212215	0.00291672	0.984022	NEGR1	0	intronic	0.748	6	5	0
1	7	rs12137231	rs12137231	C	T	72735458	0.4801	1.6408e-13	0.0215089	0.00291637	1	NEGR1	0	intronic	1.205	7	5	0
1	7	rs34305371	rs12127789	G	T	72740073	0.1113	3.65224e-16	0.0379641	0.00465841	0.759781	NEGR1	0	intronic	1.487	5	5	0
1	7	rs12137231	rs7549792	G	A	72740634	0.4821	1.15261e-12	-0.0218124	0.00306744	0.98387	GDI2P2	0	ncRNA_exonic	8.467	6	5	0
1	7	rs12137231	rs11584611	C	T	72741829	0.4831	3.93495e-13	0.0211693	0.00291677	0.987957	NEGR1	0	intronic	0.976	7	5	0
1	7	rs12137231	rs9425081	G	T	72742235	0.4821	1.15261e-12	-0.0218124	0.00306744	0.98387	NEGR1	0	intronic	1.587	6	5	0
1	7	rs12137231	rs3101340	G	A	72744144	0.4821	4.52378e-13	-0.0211137	0.00291671	0.98387	NEGR1	0	intronic	5.163	5	1	0
1	7	rs12137231	rs1870676	C	T	72744996	0.4821	4.84969e-13	-0.0210891	0.00291711	0.98387	NEGR1	0	intronic	16.33	5	1	0
1	7	rs12137231	rs3101341	C	T	72747844	0.4821	1.13165e-12	0.0218209	0.00306755	0.975832	NEGR1	0	intronic	14.88	4	1	0
1	7	rs11209951	rs3101339	C	A	72748669	0.3598	6.18229e-15	-0.0244569	0.00313543	0.941064	NEGR1	0	upstream	9.281	NA	1	0
1	7	rs2999987	rs76659454	G	A	72749726	0.162	2.93146e-15	-0.0318894	0.00403981	0.824169	NEGR1	1309	intergenic	9.674	4	1	0
1	7	rs2999987	rs3128341	C	T	72749848	0.1839	2.19618e-17	-0.0306605	0.00361438	0.939389	NEGR1	1431	intergenic	4.798	4	1	0
1	7	rs2999987	rs3101338	C	A	72750353	0.1839	2.73981e-17	0.0305961	0.00361778	0.939389	NEGR1	1936	intergenic	8.741	NA	1	0
1	7	rs11209951	rs11209943	G	A	72750500	0.3588	4.57224e-15	-0.0245259	0.00312904	0.936434	NEGR1	2083	intergenic	17.11	4	1	0
1	7	rs11209951	rs3101337	C	T	72751134	0.3588	5.37135e-15	0.0245273	0.00313732	0.945434	NEGR1	2717	intergenic	8.458	NA	1	0
1	7	rs11209951	rs3101336	C	T	72751185	0.3588	2.9812e-17	-0.0251995	0.00298314	0.945434	NEGR1	2768	intergenic	7.807	NA	1	0
1	7	rs11209951	rs2815765	C	T	72752230	0.3588	5.86006e-15	-0.0244836	0.00313614	0.945434	NEGR1	3813	intergenic	8.062	NA	5	0
1	7	rs11209951	rs2568952	G	C	72755105	0.3588	5.48044e-15	-0.0245193	0.00313732	0.945434	NEGR1	6688	intergenic	1.724	5	5	0
1	7	rs2999987	rs9424979	G	A	72755277	0.2495	8.75618e-08	-0.0265141	0.00495515	0.622632	NEGR1	6860	intergenic	1.118	6	2	0
1	7	rs17526367	rs17526367	C	T	72756049	0.2425	1.73062e-18	-0.0304842	0.00347454	1	NEGR1	7632	intergenic	0.027	5	7	0
1	7	rs17526367	rs12135603	G	T	72758237	0.2425	1.23285e-17	-0.030159	0.00352744	1	RPL31P12	8918	intergenic	1.213	6	14	0
1	7	rs17526367	rs72942968	C	T	72758366	0.2425	1.05719e-17	-0.0302231	0.00352762	1	RPL31P12	8789	intergenic	0.558	5	14	0
1	7	rs17526367	rs2613492	C	T	72758984	0.2435	6.38956e-11	0.031634	0.0048412	0.995805	RPL31P12	8171	intergenic	8.198	NA	9	0
1	7	rs17526367	rs9424980	G	A	72759437	0.2425	8.93062e-18	0.0302904	0.00352749	1	RPL31P12	7718	intergenic	1.941	7	9	0
1	7	rs17526367	rs2815759	G	A	72760537	0.2445	9.8246e-18	0.0300476	0.00350369	0.991689	RPL31P12	6618	intergenic	1.221	NA	9	0
1	7	rs17526367	rs2568955	C	T	72762169	0.2445	8.60859e-18	-0.0300728	0.00350043	0.991689	RPL31P12	4986	intergenic	0.922	5	7	0
1	7	rs17526367	rs9425087	G	A	72763457	0.2435	8.99644e-18	0.0302818	0.00352684	0.99584	RPL31P12	3698	intergenic	1.644	6	7	0
1	7	rs11209951	rs2568956	C	T	72764376	0.3588	5.44383e-15	-0.0245136	0.00313625	0.945434	RPL31P12	2779	intergenic	2.759	7	14	0
1	7	rs2999987	rs9425089	C	A	72765082	0.1839	2.09649e-16	0.0312638	0.00380504	0.939389	RPL31P12	2073	intergenic	0.753	7	14	0
1	7	rs11209951	rs2568958	G	A	72765116	0.3579	6.24237e-17	0.0249394	0.00298299	0.941107	RPL31P12	2039	intergenic	1.589	7	14	0
1	7	rs2999987	rs9425090	G	A	72765300	0.1839	2.29712e-16	-0.0312232	0.00380518	0.939389	RPL31P12	1855	intergenic	0.662	7	14	0
1	7	rs2999987	rs9424981	C	T	72766085	0.1839	2.37923e-16	0.0312072	0.00380518	0.939389	RPL31P12	1070	intergenic	1.741	6	14	0
1	7	rs11209951	rs11209948	G	T	72811904	0.3588	6.47851e-15	0.0244631	0.0031386	0.945434	RPL31P12	44392	intergenic	0.862	6	5	0
1	7	rs2999987	rs78095791	G	A	72811957	0.1839	2.57018e-16	0.0312014	0.00380879	0.939389	RPL31P12	44445	intergenic	1.601	5	5	0
1	7	rs11209951	rs2568960	G	A	72812249	0.3588	5.33546e-15	-0.0245415	0.00313881	0.945434	RPL31P12	44737	intergenic	1.327	4	5	0
1	7	rs11209951	rs2815753	G	A	72812324	0.3588	3.564e-15	0.0246909	0.00313759	0.945434	RPL31P12	44812	intergenic	3.414	NA	5	0
1	7	rs11209951	rs2815752	G	A	72812440	0.3588	4.36551e-17	0.0250628	0.00298273	0.945434	RPL31P12	44928	intergenic	9.442	NA	5	0
1	7	rs11209951	rs2613494	G	A	72812657	0.3588	5.66712e-15	-0.0245178	0.00313883	0.945434	RPL31P12	45145	intergenic	1.708	NA	5	0
1	7	rs11209951	rs2568961	C	T	72812747	0.3588	6.52195e-15	0.0244597	0.0031385	0.945434	RPL31P12	45235	intergenic	1.201	7	5	0
1	7	rs2999987	rs6682389	C	T	72813057	0.1839	2.17152e-16	-0.0312792	0.00380886	0.939389	RPL31P12	45545	intergenic	0.306	7	5	0
1	7	rs11209951	rs1460943	C	T	72813129	0.3588	2.42527e-16	0.0247136	0.00301424	0.945434	RPL31P12	45617	intergenic	0.218	NA	5	0
1	7	rs11209951	rs1432639	C	A	72813218	0.3588	4.66533e-15	0.0245387	0.00313169	0.945434	RPL31P12	45706	intergenic	1.467	7	5	0
1	7	rs11209951	rs1460942	T	A	72813256	0.3588	6.01905e-15	-0.0244935	0.00313877	0.945434	RPL31P12	45744	intergenic	0.947	7	5	0
1	7	rs2999987	rs6690399	T	A	72817099	0.167	1.57912e-15	0.031965	0.00401036	0.867987	RPL31P12	49587	intergenic	0.837	6	15	0
1	7	rs2999987	rs17526561	C	A	72818226	0.167	2.60179e-15	-0.0309319	0.00391115	0.867987	RPL31P12	50714	intergenic	4.652	7	15	0
1	7	rs2999987	rs6697541	G	A	72819360	0.1839	1.35102e-15	0.0296954	0.00371664	0.979444	RPL31P12	51848	intergenic	1.278	6	14	0
1	7	rs11209951	rs2012697	C	T	72819612	0.3648	5.33081e-16	-0.0247422	0.00305319	1	RPL31P12	52100	intergenic	1.092	6	14	0
1	7	rs2999987	rs74967575	T	A	72819888	0.164	1.25795e-14	-0.0311505	0.00404027	0.848896	RPL31P12	52376	intergenic	5.978	6	14	0
1	7	rs2999987	rs12137749	G	A	72820709	0.1839	9.7571e-16	-0.0298546	0.00371794	0.979444	RPL31P12	53197	intergenic	2.063	6	15	0
1	7	rs2999987	rs12143571	T	A	72822096	0.167	2.90259e-15	-0.0308608	0.00390889	0.867987	RPL31P12	54584	intergenic	4.741	6	15	0
1	7	rs2999987	rs12117438	G	A	72822479	0.167	4.65938e-15	0.0314236	0.00401027	0.867987	RPL31P12	54967	intergenic	14.87	7	15	0
1	7	rs11209951	rs990871	C	T	72823713	0.3648	8.62807e-16	0.0245377	0.00305007	1	RPL31P12	56201	intergenic	0.419	6	7	0
1	7	rs11209951	rs6661921	G	A	72824855	0.3648	4.92281e-15	0.0244944	0.00312873	1	RPL31P12	57343	intergenic	1.13	7	15	0
1	7	rs11209951	rs6687024	C	T	72824860	0.3648	4.60306e-15	0.0245217	0.00312885	1	RPL31P12	57348	intergenic	0.713	7	15	0
1	7	rs11209951	rs6699744	T	A	72825144	0.3549	4.17868e-12	-0.0250063	0.00360789	1	RPL31P12	57632	intergenic	4.488	6	15	0
1	7	rs2999987	rs12143898	G	A	72826172	0.1839	9.74368e-17	-0.0301164	0.00362504	0.979444	RPL31P12	58660	intergenic	1.384	7	15	0
1	7	rs2999987	rs6660464	C	T	72826949	0.1839	7.2851e-16	0.029987	0.00371787	0.979444	RPL31P12	59437	intergenic	1.29	7	9	0
1	7	rs2999987	rs12139531	G	A	72827776	0.1829	7.70292e-16	-0.0307225	0.00381228	0.972653	RPL31P12	60264	intergenic	1.087	6	9	0
1	7	rs2999987	rs12144335	C	T	72828183	0.167	1.2259e-15	0.0320888	0.00401018	0.867987	RPL31P12	60671	intergenic	1.672	6	15	0
1	7	rs11209951	rs10889947	C	T	72828221	0.3698	1.4697e-15	-0.0247591	0.00310285	0.977828	RPL31P12	60709	intergenic	4.984	6	15	0
1	7	rs2999987	rs11581382	C	T	72829347	0.167	3.12413e-16	-0.0311479	0.0038132	0.867987	RPL31P12	61835	intergenic	0.387	7	15	0
1	7	rs2999987	rs11581403	C	T	72829530	0.167	1.23295e-15	-0.03051	0.00381321	0.867987	RPL31P12	62018	intergenic	4.779	7	15	0
1	7	rs2999987	rs11588959	G	T	72829623	0.167	1.16843e-15	-0.0321125	0.00401018	0.867987	RPL31P12	62111	intergenic	0.202	6	15	0
1	7	rs11209951	rs11209950	T	A	72829680	0.3648	4.82466e-15	-0.0245137	0.00313018	1	RPL31P12	62168	intergenic	3.219	6	15	0
1	7	rs2999987	rs11581447	C	A	72829683	0.1849	1.02875e-15	-0.0303651	0.00378458	0.986275	RPL31P12	62171	intergenic	4.177	6	15	0
1	7	rs2999987	rs72943001	C	T	72831388	0.167	1.23433e-15	-0.0320755	0.00400895	0.867987	RPL31P12	63876	intergenic	3.077	5	7	0
1	7	rs2999987	rs12123328	G	A	72833201	0.1839	8.67019e-16	0.0298931	0.00371603	0.979444	RPL31P12	65689	intergenic	1.927	6	5	0
1	7	rs2999987	rs60012417	C	T	72834023	0.1849	1.1965e-15	-0.0305026	0.00381053	0.972877	RPL31P12	66511	intergenic	2.889	6	5	0
1	7	rs2999987	rs12117250	G	T	72834799	0.1839	9.22984e-16	-0.0298646	0.00371603	0.979444	RPL31P12	67287	intergenic	1.651	6	5	0
1	7	rs11209951	rs1841499	T	A	72836456	0.3648	6.85619e-16	-0.0246437	0.00305259	1	RPL31P12	68944	intergenic	1.454	6	5	0
1	7	rs11209951	rs7531118	C	T	72837239	0.4463	1.8452e-16	-0.0240216	0.00291817	0.710219	RPL31P12	69727	intergenic	11.07	4	5	1
1	7	rs11209951	rs11209951	C	T	72837490	0.3648	3.74315e-17	0.0250619	0.00297623	1	RPL31P12	69978	intergenic	4.675	4	5	0
1	7	rs11209951	rs11209952	C	T	72837500	0.3638	1.12319e-15	0.024411	0.00304658	0.995374	RPL31P12	69988	intergenic	5.828	4	5	0
1	7	rs2999987	rs72945107	G	T	72838186	0.1839	1.29021e-15	-0.0304678	0.0038106	0.979444	RPL31P12	70674	intergenic	0.285	7	5	0
1	7	rs2999987	rs112657490	G	A	72838345	0.1839	1.35356e-15	-0.0304447	0.00381053	0.979444	RPL31P12	70833	intergenic	0.821	6	5	0
1	7	rs11209951	rs10789336	G	A	72838406	0.3648	5.11135e-16	0.0247551	0.00305287	1	RPL31P12	70894	intergenic	1.653	7	5	0
1	7	rs2999987	rs4322186	G	T	72838561	0.1839	3.44966e-16	-0.0303108	0.00371617	0.979444	RPL31P12	71049	intergenic	0.489	7	5	0
1	7	rs2999987	rs1903376	C	T	72839905	0.1839	5.61347e-16	-0.0308561	0.0038106	0.979444	RPL31P12	72393	intergenic	2.053	NA	5	0
1	7	rs2999987	rs1903374	G	A	72840051	0.1839	1.37222e-15	-0.0304372	0.00381039	0.979444	RPL31P12	72539	intergenic	0.799	NA	5	0
1	7	rs2999987	rs79547900	G	A	72841201	0.1839	4.10561e-16	-0.0310031	0.00381088	0.979444	RPL31P12	73689	intergenic	19.85	6	7	0
1	7	rs2999987	rs12120564	C	T	72843946	0.168	5.24234e-16	0.0309022	0.00381238	0.874243	RPL31P12	76434	intergenic	2.834	6	15	0
1	7	rs2999987	rs12131707	C	T	72844293	0.2008	3.29473e-14	-0.0281983	0.00371706	0.888879	RPL31P12	76781	intergenic	0.132	7	15	0
1	7	rs2999987	rs2999987	C	T	72844514	0.1849	2.77622e-16	0.0308087	0.00376511	1	RPL31P12	77002	intergenic	1.636	7	9	0
1	7	rs2999987	rs72945111	C	T	72845176	0.1759	6.84514e-14	0.0288553	0.00385209	0.89868	RPL31P12	77664	intergenic	1.143	6	9	0
1	7	rs2999987	rs72945113	C	T	72845264	0.1759	4.24483e-14	0.029107	0.00385356	0.89868	RPL31P12	77752	intergenic	8.376	5	9	0
1	7	rs34305371	rs12724444	G	A	72904288	0.09344	7.57946e-13	0.0360412	0.00502768	0.786656	RPL31P12	136776	intergenic	9.486	4	2	0
1	7	rs1157072	rs75593079	G	C	72919499	0.0497	5.35024e-13	0.049281	0.00682932	0.719158	RPL31P12	151987	intergenic	0.016	6	5	0
1	7	rs11209951	rs10789340	G	A	72940273	0.335	2.26281e-07	-0.0156123	0.00301608	0.67384	RPL31P12	172761	intergenic	0.395	6	7	0
1	7	rs1157072	rs12142193	G	C	73025079	0.05169	8.59712e-11	0.0400618	0.00617307	0.643745	RNU6-1246P	158267	intergenic	0.139	7	5	0
1	7	rs1157072	rs77483376	G	A	73187836	0.0497	2.29236e-10	-0.0420685	0.00663503	0.672155	RNU6-1246P	4384	intergenic	7.58	6	9	0
1	8	rs3945119	rs10801821	G	T	91123663	0.4284	0.000217845	-0.0108819	0.00294316	0.656612	U3	0	downstream	7.017	7	14	0
1	8	rs3945119	rs12038613	C	T	91127112	0.4344	0.000257798	-0.0112048	0.00306612	0.675399	U3	3592	intergenic	0.086	6	14	0
1	8	rs3945119	rs1335721	G	A	91128038	0.4334	5.18983e-05	0.0118856	0.00293695	0.672803	U3	4518	intergenic	3.116	NA	14	0
1	8	rs3945119	rs1577497	C	T	91130054	0.4324	0.000192541	-0.0112452	0.00301593	0.684048	U3	6534	intergenic	6.748	NA	14	0
1	8	rs3945119	rs12747610	C	T	91133204	0.4324	0.000391363	0.0109655	0.00309251	0.684048	U3	9684	intergenic	0.75	6	14	0
1	8	rs3945119	rs4658166	G	T	91134406	0.3976	3.36054e-06	-0.0139483	0.00300128	0.767872	U3	10886	intergenic	9.564	6	14	0
1	8	rs3945119	rs3945119	C	A	91135864	0.4702	1.64401e-08	-0.016583	0.00293722	1	U3	12344	intergenic	1.166	NA	14	0
1	8	rs3945119	rs1342782	C	T	91136217	0.4702	5.05482e-08	-0.0160057	0.00293717	1	U3	12697	intergenic	6.579	6	14	0
1	8	rs3945119	rs12354259	G	A	91136463	0.3976	5.87588e-06	0.0135983	0.0030013	0.767872	U3	12943	intergenic	2.096	7	7	0
1	8	rs3945119	rs1159517	G	A	91136495	0.4702	5.35609e-08	-0.0159757	0.00293721	1	U3	12975	intergenic	2.977	NA	7	0
1	8	rs3945119	rs1115569	C	T	91142986	0.4324	0.000309217	-0.0111434	0.003089	0.677611	U3	19466	intergenic	10.65	7	9	0
1	8	rs3945119	rs10922899	C	T	91144055	0.4314	0.000266133	-0.0111987	0.00307132	0.682437	U3	20535	intergenic	12.46	7	9	0
1	8	rs3945119	rs12024497	G	T	91151544	0.3946	0.0061441	-0.0123518	0.00450797	0.601165	BARHL2	25552	intergenic	5.212	6	14	0
1	8	rs3945119	rs12119684	C	T	91151609	0.3638	0.00830137	0.0122654	0.00464677	0.667188	BARHL2	25487	intergenic	4.186	6	14	0
1	8	rs3945119	rs7517216	G	C	91152184	0.4076	0.00021702	-0.0116296	0.00314454	0.739622	BARHL2	24912	intergenic	0.031	6	14	0
1	8	rs3945119	rs7517238	G	A	91152258	0.3986	5.94866e-05	-0.0126723	0.00315637	0.764072	BARHL2	24838	intergenic	0.315	7	14	0
1	8	rs3945119	rs7552235	G	A	91152416	0.3986	6.0947e-06	0.0135699	0.00300014	0.764072	BARHL2	24680	intergenic	1.47	6	9	0
1	8	rs3945119	rs113822014	G	T	91152470	0.4314	0.000334251	0.0110967	0.00309343	0.682437	BARHL2	24626	intergenic	2.153	7	9	0
1	8	rs3945119	rs1335732	C	A	91154009	0.3976	7.13626e-06	-0.0134755	0.00300151	0.761918	BARHL2	23087	intergenic	22	6	13	0
1	8	rs3945119	rs6660690	C	T	91154356	0.3976	5.69835e-05	0.012707	0.00315705	0.761918	BARHL2	22740	intergenic	1.792	5	13	0
1	8	rs3945119	rs4658169	C	A	91154809	0.3986	0.000110426	0.0119018	0.00307822	0.757382	BARHL2	22287	intergenic	0.28	6	13	0
1	8	rs3945119	rs1335733	T	A	91155690	0.3976	7.61108e-06	0.0134347	0.0030016	0.761918	BARHL2	21406	intergenic	9.605	6	13	0
1	8	rs3945119	rs1335734	G	A	91155742	0.3976	8.28026e-06	-0.0133797	0.0030014	0.761918	BARHL2	21354	intergenic	0.359	6	13	0
1	8	rs3945119	rs12121989	G	A	91156882	0.3966	7.61108e-06	-0.0134331	0.00300125	0.759002	BARHL2	20214	intergenic	0.115	7	13	0
1	8	rs3945119	rs10922903	C	T	91159586	0.4334	0.000490455	-0.0107807	0.00309265	0.668448	BARHL2	17510	intergenic	2.113	7	13	0
1	8	rs3945119	rs10922904	C	T	91161726	0.4324	0.000458945	-0.0108355	0.00309265	0.672208	BARHL2	15370	intergenic	2.338	7	13	0
1	8	rs3945119	rs12031856	G	A	91161769	0.4334	0.000443204	0.0108642	0.00309264	0.668448	BARHL2	15327	intergenic	6.403	7	13	0
1	8	rs3945119	rs1414392	C	T	91162053	0.4334	0.000433451	-0.010884	0.00309306	0.673794	BARHL2	15043	intergenic	2.717	6	13	0
1	8	rs3945119	rs1855792	G	T	91164127	0.4324	NA	NA	NA	0.672208	BARHL2	12969	intergenic	8.937	6	13	0
1	8	rs10922907	rs1008078	C	T	91189731	0.4254	2.25349e-08	-0.0175809	0.00314432	0.745475	BARHL2	6937	intergenic	3.014	4	7	0
1	8	rs10922907	rs12089815	G	A	91189933	0.499	3.50947e-12	0.0213055	0.00306305	0.992188	BARHL2	7139	intergenic	8.495	2b	5	0
1	8	rs10922907	rs6428600	G	C	91192297	0.4185	9.00455e-09	-0.0172815	0.00300627	0.715905	BARHL2	9503	intergenic	13.26	2b	1	0
1	8	rs10922907	rs12046000	G	T	91192396	0.4115	4.34762e-09	0.0181146	0.00308575	0.70087	BARHL2	9602	intergenic	5.811	2b	1	0
1	8	rs10922907	rs10922907	T	A	91193049	0.497	2.12005e-12	-0.0216741	0.00308469	1	BARHL2	10255	intergenic	2.478	3a	5	0
1	8	rs10922907	rs12568187	C	T	91193691	0.4115	4.987e-09	-0.0180438	0.00308567	0.70087	BARHL2	10897	intergenic	8.699	3a	5	0
1	8	rs10922907	rs7517629	G	A	91196099	0.4801	1.03473e-08	-0.0254848	0.00445154	0.91516	BARHL2	13305	intergenic	11.47	4	1	0
1	8	rs10922907	rs12042107	C	T	91196176	0.498	3.59946e-12	-0.0214483	0.00308517	0.996055	BARHL2	13382	intergenic	6.049	2b	1	0
1	8	rs10922907	rs1342780	C	A	91198676	0.4334	2.71157e-07	-0.0150259	0.00292193	0.626122	BARHL2	15882	intergenic	2.909	NA	13	0
1	8	rs10922907	rs10922911	C	T	91205831	0.4016	1.04711e-06	-0.0147307	0.003017	0.639013	BARHL2	23037	intergenic	0.724	7	13	0
1	8	rs10922907	rs10801825	C	A	91206170	0.4016	9.42917e-07	-0.0148087	0.00302022	0.639013	BARHL2	23376	intergenic	1.028	5	13	0
1	8	rs10922907	rs10801826	C	T	91206578	0.4016	1.99428e-06	-0.0147255	0.0030975	0.639013	BARHL2	23784	intergenic	3.684	5	13	0
1	8	rs10922907	rs10922912	G	A	91207367	0.4016	5.14655e-07	0.0159508	0.00317696	0.639013	BARHL2	24573	intergenic	22.2	6	13	0
1	8	rs10922907	rs7548936	G	C	91207757	0.4085	8.82995e-07	-0.0148071	0.00301199	0.61719	BARHL2	24963	intergenic	0.432	6	13	0
1	8	rs10922907	rs2166171	C	T	91208451	0.4016	9.93709e-07	0.0147733	0.00301935	0.639013	BARHL2	25657	intergenic	0.469	6	13	0
1	8	rs10922907	rs2166172	C	A	91208514	0.4016	9.80777e-07	0.0148125	0.00302577	0.639013	BARHL2	25720	intergenic	1.309	6	13	0
1	8	rs10922907	rs1526480	C	T	91209986	0.4085	1.55996e-06	0.0148346	0.00308835	0.61719	BARHL2	27192	intergenic	1.524	NA	13	0
1	8	rs10922907	rs6699397	G	A	91212216	0.4026	1.24379e-06	0.0150307	0.00310006	0.634211	BARHL2	29422	intergenic	4.618	5	7	0
1	9	rs1931259	rs11803770	C	T	96151539	0.167	4.91595e-08	0.0210773	0.00386432	0.694393	RP11-286B14.1	0	ncRNA_intronic	0.039	7	7	0
1	9	rs1931259	rs57391113	G	T	96152381	0.167	1.87912e-08	-0.0222518	0.00395743	0.705297	RP11-286B14.1	0	ncRNA_intronic	17.05	5	7	0
1	9	rs1931259	rs7552209	T	A	96153024	0.1849	9.57853e-08	-0.0201174	0.00377117	0.79406	RP11-286B14.1	0	ncRNA_intronic	0.318	7	14	0
1	9	rs1931247	rs2391706	C	T	96153236	0.4523	5.02007e-08	0.0167981	0.00308187	0.812734	RP11-286B14.1	0	ncRNA_intronic	1.03	7	14	0
1	9	rs1931259	rs7541532	G	A	96153345	0.1839	3.52658e-08	0.0213843	0.00387885	0.799524	RP11-286B14.1	0	ncRNA_intronic	3.806	7	14	0
1	9	rs1931259	rs7541533	G	A	96153346	0.1849	3.34516e-08	0.0214178	0.00387839	0.79406	RP11-286B14.1	0	ncRNA_intronic	1.103	6	14	0
1	9	rs1931247	rs11576188	G	A	96154463	0.3489	2.42379e-05	-0.0127792	0.00302697	0.775137	RP11-286B14.1	0	ncRNA_intronic	0.198	6	14	0
1	9	rs1931259	rs2700338	C	T	96154744	0.1938	1.23138e-08	-0.0204909	0.00359784	0.849262	RP11-286B14.1	0	ncRNA_intronic	1.256	NA	14	0
1	9	rs1931247	rs12728822	G	T	96155247	0.4105	3.25622e-08	-0.0163628	0.00296049	0.983059	RP11-286B14.1	0	ncRNA_intronic	7.721	7	7	0
1	9	rs1931247	rs35492631	C	T	96157091	0.3489	1.87531e-05	-0.0136166	0.00318202	0.775137	RP11-286B14.1	0	ncRNA_intronic	3.136	7	5	0
1	9	rs1931247	rs34692933	G	A	96157499	0.3499	1.96251e-05	-0.0135831	0.00318171	0.778659	RP11-286B14.1	0	ncRNA_intronic	2.919	7	5	0
1	9	rs1931247	rs12751587	G	A	96159819	0.3519	4.19095e-05	-0.0127082	0.00310207	0.769682	RP11-286B14.1	0	ncRNA_intronic	4.346	6	9	0
1	9	rs1931247	rs11165468	C	T	96160850	0.4105	5.68921e-08	0.0160659	0.00295965	0.991563	RP11-286B14.1	0	ncRNA_intronic	4.231	7	9	0
1	9	rs1931247	rs11583527	C	T	96161092	0.4076	4.36177e-08	-0.0162259	0.00296334	0.995768	RP11-286B14.1	0	ncRNA_intronic	0.376	7	9	0
1	9	rs1931247	rs12744991	C	T	96163412	0.4105	1.5415e-08	-0.0176116	0.00311331	0.991563	RP11-286B14.1	0	ncRNA_intronic	9.286	7	7	0
1	9	rs1931247	rs1920165	C	A	96165665	0.4129	0.00029549	-0.0128697	0.00355593	1	RP11-286B14.1	0	ncRNA_intronic	8.756	7	5	0
1	9	rs1931247	rs12130585	C	T	96166118	0.4085	9.12786e-08	-0.0158234	0.00296137	1	RP11-286B14.1	0	ncRNA_intronic	3.224	7	5	0
1	9	rs1931247	rs1931247	C	A	96167510	0.4085	1.15204e-08	-0.0177708	0.00311403	1	RP11-286B14.1	0	ncRNA_intronic	1.503	6	5	0
1	9	rs1931247	rs7516779	C	T	96168030	0.4085	4.61266e-08	-0.0170166	0.00311339	1	RP11-286B14.1	0	ncRNA_intronic	0.933	7	5	0
1	9	rs1931247	rs6593680	G	A	96169760	0.4612	1.30252e-09	-0.018171	0.00299501	0.799051	RP11-286B14.1	0	ncRNA_intronic	2.999	7	9	0
1	9	rs1931247	rs34952653	G	C	96170727	0.4632	1.49294e-09	-0.0185649	0.00307105	0.793396	RP11-286B14.1	0	ncRNA_intronic	4.614	6	9	0
1	9	rs1931259	rs1931259	G	A	96170953	0.2147	6.28787e-09	-0.0214919	0.00369981	1	RP11-286B14.1	0	ncRNA_intronic	0.067	6	9	0
1	9	rs1931247	rs34496282	C	T	96171104	0.4622	1.48514e-09	0.0185666	0.00307091	0.789343	RP11-286B14.1	0	ncRNA_intronic	1.065	7	9	0
1	9	rs10874938	rs1931262	C	T	96174912	0.4771	1.69259e-15	0.0232418	0.00291908	0.970791	RP11-286B14.1	0	ncRNA_intronic	1.963	6	9	0
1	9	rs10874938	rs1931263	G	T	96175101	0.4761	2.58683e-17	-0.0253414	0.00299407	0.983303	RP11-286B14.1	0	ncRNA_intronic	0.655	7	9	0
1	9	rs10874938	rs10874938	T	A	96175936	0.4722	9.10086e-18	0.0257168	0.00299562	1	RP11-286B14.1	0	ncRNA_intronic	1.626	5	9	0
1	9	rs10874938	rs6678734	G	A	96176563	0.4781	7.16643e-16	0.0235475	0.00291875	0.975116	RP11-286B14.1	0	ncRNA_intronic	1.577	6	7	0
1	9	rs10874938	rs12128772	G	A	96176709	0.4761	2.25127e-17	-0.0253855	0.00299356	0.966613	RP11-286B14.1	0	ncRNA_intronic	2.388	6	7	0
1	9	rs10874938	rs12128864	G	C	96177014	0.4761	1.65441e-17	-0.0254925	0.00299355	0.966613	RP11-286B14.1	0	ncRNA_intronic	0.631	7	5	0
1	9	rs10874938	rs34701878	G	A	96177073	0.4761	3.2358e-17	0.0259001	0.00306956	0.966613	RP11-286B14.1	0	ncRNA_intronic	5.783	7	5	0
1	9	rs10874938	rs1931245	G	A	96178537	0.4742	1.67891e-17	0.0254946	0.00299439	0.974829	RP11-286B14.1	0	ncRNA_intronic	3.917	6	15	0
1	9	rs10874938	rs11583189	T	A	96180192	0.4722	1.93021e-17	-0.02545	0.00299485	0.983154	RP11-286B14.1	0	ncRNA_intronic	4.613	7	15	0
1	9	rs10874938	rs1931252	C	A	96182043	0.4751	3.43775e-17	-0.0252398	0.00299382	0.962483	RP11-286B14.1	0	ncRNA_intronic	8.243	4	7	0
1	9	rs10874938	rs1931253	G	A	96182063	0.4722	8.78477e-16	-0.0234843	0.00291994	0.966608	RP11-286B14.1	0	ncRNA_intronic	6.494	2c	7	0
1	9	rs10874938	rs713456	C	A	96184729	0.4722	3.49464e-15	-0.022981	0.0029194	0.974785	RP11-286B14.1	0	ncRNA_intronic	0.855	NA	5	0
1	9	rs10874938	rs11165471	G	A	96184838	0.4751	2.72801e-15	-0.0230694	0.00291916	0.962483	RP11-286B14.1	0	ncRNA_intronic	2.711	7	5	0
1	9	rs1931259	rs1931254	C	T	96186066	0.2237	1.93767e-08	0.0194524	0.00346284	0.883701	RP11-286B14.1	0	ncRNA_intronic	0.403	5	5	0
1	9	rs10874938	rs953401	G	A	96186671	0.4702	5.62973e-17	-0.0250776	0.00299516	0.974925	RP11-286B14.1	0	ncRNA_intronic	1.714	NA	5	0
1	9	rs10874938	rs59172799	G	A	96187116	0.4732	8.70412e-17	-0.0255476	0.00307017	0.970695	RP11-286B14.1	0	ncRNA_intronic	3.207	6	5	0
1	9	rs10783018	rs1931255	G	A	96187319	0.1988	9.59986e-09	-0.0207904	0.00362351	0.798069	RP11-286B14.1	0	ncRNA_intronic	4.879	7	5	0
1	9	rs10874938	rs11583841	C	A	96187876	0.4751	2.24795e-15	0.0231386	0.00291902	0.962483	RP11-286B14.1	0	ncRNA_intronic	0.463	7	5	0
1	9	rs10874938	rs2210636	G	A	96189879	0.4702	1.3221e-11	-0.0300119	0.00443556	0.974925	RP11-286B14.1	0	ncRNA_intronic	1.354	7	5	0
1	9	rs10874938	rs12134520	G	A	96190605	0.4722	4.63828e-17	0.0257831	0.00307106	0.966608	RP11-286B14.1	0	ncRNA_intronic	0.167	7	5	0
1	9	rs10874938	rs12725094	G	C	96191837	0.4682	3.07629e-17	0.0259409	0.00307224	0.983351	RP11-286B14.1	0	ncRNA_intronic	1.013	6	5	0
1	9	rs10874938	rs6662729	G	A	96195563	0.4732	7.02743e-17	-0.0256259	0.00307024	0.970695	RP11-286B14.1	0	ncRNA_intronic	1.35	6	5	0
1	9	rs10874938	rs6672864	G	C	96196096	0.4702	3.61736e-17	0.025232	0.002995	0.974925	RP11-286B14.1	0	ncRNA_intronic	3.897	7	5	0
1	9	rs10874938	rs11586170	C	T	96196776	0.4682	4.4746e-17	0.0257971	0.00307118	0.9667	RP11-286B14.1	0	ncRNA_intronic	0.592	4	5	0
1	9	rs10783018	rs944972	C	A	96198292	0.1978	5.84827e-08	0.0191608	0.00353301	0.803785	RP11-286B14.1	0	ncRNA_intronic	0.55	7	5	0
1	9	rs10874938	rs1931243	G	C	96199038	0.4722	7.29984e-17	-0.0249772	0.00299412	0.958153	RP11-286B14.1	0	ncRNA_intronic	0.727	7	5	0
1	9	rs10874938	rs6668048	C	T	96199657	0.4702	3.56512e-17	-0.0252356	0.00299483	0.958354	RP11-286B14.1	0	ncRNA_intronic	4.821	6	7	0
1	9	rs10874938	rs6668127	C	T	96199696	0.4732	5.35184e-17	-0.0250845	0.00299385	0.954138	RP11-286B14.1	0	ncRNA_intronic	3.043	7	7	0
1	9	rs10874938	rs11165472	T	A	96200401	0.4732	9.7538e-17	0.0255091	0.00307052	0.954138	RP11-286B14.1	0	ncRNA_intronic	3.006	5	9	0
1	9	rs10783018	rs1931244	C	T	96200418	0.1978	6.6244e-08	0.0191015	0.0035366	0.803785	RP11-286B14.1	0	ncRNA_intronic	1.096	5	9	0
1	9	rs10874938	rs12134151	G	C	96202443	0.4831	1.8848e-17	-0.026083	0.00306834	0.898021	RP11-286B14.1	0	ncRNA_intronic	0.428	6	9	0
1	9	rs1931259	rs4562676	G	A	96205210	0.2127	2.01128e-08	-0.0206699	0.00368379	0.844001	RP11-286B14.1	0	ncRNA_intronic	2.958	6	8	0
1	9	rs1931259	rs4317862	C	T	96205285	0.2137	2.40796e-08	-0.0205211	0.00367775	0.8387	RP11-286B14.1	0	ncRNA_intronic	2.658	6	8	0
1	9	rs10874938	rs35305395	G	A	96207656	0.4543	4.10464e-17	0.0258804	0.00307738	0.912797	RP11-286B14.1	0	ncRNA_intronic	1.845	6	5	0
1	9	rs1931259	rs6667030	C	T	96209446	0.2127	1.97753e-07	-0.0186752	0.00359039	0.82189	RP11-286B14.1:ENSG00000271252	0	ncRNA_intronic:ncRNA_intronic	0.059	7	2	0
1	9	rs1931259	rs6593681	C	T	96209826	0.2107	3.00094e-07	0.0184282	0.00359688	0.831748	ENSG00000271252:RP11-286B14.1	0	ncRNA_intronic:ncRNA_intronic	3.395	6	2	0
1	9	rs1931259	rs4950075	C	T	96210327	0.2107	5.95054e-08	0.0199941	0.00368876	0.831748	RP11-286B14.1:ENSG00000271252	0	ncRNA_intronic:ncRNA_intronic	0.736	5	5	0
1	9	rs1931259	rs10783016	G	C	96213417	0.2107	6.12144e-08	0.019978	0.00368923	0.831748	ENSG00000271252:RP11-286B14.1	0	ncRNA_intronic:ncRNA_intronic	0.43	6	5	0
1	9	rs10783018	rs10747471	G	C	96213792	0.1889	4.11401e-08	0.0206431	0.00376294	0.856393	ENSG00000271252:RP11-286B14.1	0	ncRNA_intronic:ncRNA_intronic	0.717	6	5	0
1	9	rs10783018	rs10735792	G	A	96214131	0.1889	1.68373e-07	0.0191977	0.00366982	0.856393	ENSG00000271252:RP11-286B14.1	0	ncRNA_intronic:ncRNA_intronic	4.411	6	5	0
1	9	rs1931259	rs10874942	G	A	96214251	0.2117	2.01977e-07	-0.0182031	0.00350228	0.826376	RP11-286B14.1:ENSG00000271252	0	ncRNA_intronic:ncRNA_intronic	1.401	7	5	0
1	9	rs1931259	rs10874943	G	A	96215738	0.2107	2.56086e-07	-0.0185468	0.00359908	0.831748	ENSG00000271252:RP11-286B14.1	0	ncRNA_intronic:ncRNA_intronic	5.53	6	5	0
1	9	rs10783018	rs114429181	G	T	96215967	0.2256	NA	NA	NA	0.839923	RP11-286B14.1:ENSG00000271252	0	ncRNA_intronic:ncRNA_intronic	12.05	6	5	0
1	9	rs10783018	rs12139957	C	A	96216913	0.1889	3.66781e-08	0.020756	0.0037696	0.856393	RP11-286B14.1:ENSG00000271252	0	ncRNA_intronic:ncRNA_intronic	4.709	7	5	0
1	9	rs10783018	rs3935599	G	C	96217531	0.1998	1.35934e-07	-0.0185296	0.00351561	0.987276	RP11-286B14.1:ENSG00000271252	0	ncRNA_intronic:ncRNA_intronic	0.164	7	5	0
1	9	rs10783018	rs4550108	G	A	96218897	0.1839	2.44646e-08	0.0210192	0.00376887	0.888523	RP11-286B14.1:ENSG00000271252	0	ncRNA_intronic:ncRNA_intronic	3.229	5	5	0
1	9	rs1931259	rs4472802	C	T	96219132	0.2058	1.8087e-08	0.0208201	0.00369849	0.826029	ENSG00000271252:RP11-286B14.1	0	ncRNA_intronic:ncRNA_intronic	2.604	7	5	0
1	9	rs10783018	rs6677579	G	A	96220903	0.1988	1.00607e-07	-0.018732	0.00351733	0.993637	ENSG00000271252:RP11-286B14.1	0	ncRNA_intronic:ncRNA_intronic	0.265	6	5	0
1	9	rs10874938	rs7534501	G	A	96221514	0.4573	1.38079e-16	-0.0254368	0.00307714	0.87572	ENSG00000271252:RP11-286B14.1	0	ncRNA_intronic:ncRNA_intronic	1.394	6	5	0
1	9	rs10874938	rs6690195	C	T	96221653	0.4722	7.62355e-17	-0.0256018	0.00307088	0.916874	ENSG00000271252:RP11-286B14.1	0	ncRNA_intronic:ncRNA_intronic	7.832	7	9	0
1	9	rs10783018	rs7544527	G	A	96225108	0.1839	9.46857e-08	-0.0191255	0.0035838	0.888523	RP11-286B14.1	0	ncRNA_intronic	3.469	6	9	0
1	9	rs10783018	rs4572017	G	A	96225735	0.1839	2.36476e-08	0.021034	0.00376755	0.888523	RP11-286B14.1	0	ncRNA_intronic	1.825	6	9	0
1	9	rs10783018	rs10874944	G	T	96227579	0.2207	1.68606e-07	-0.0185106	0.00353864	0.863159	RP11-286B14.1	0	ncRNA_intronic	0.769	7	9	0
1	9	rs10783018	rs4615893	T	A	96228792	0.2207	6.08487e-08	0.0196536	0.00362861	0.863159	RP11-286B14.1	0	ncRNA_intronic	0.199	7	9	0
1	9	rs10783018	rs6664676	C	T	96233623	0.1839	1.13291e-07	-0.0189991	0.00358204	0.888523	RP11-286B14.1	0	ncRNA_intronic	1.817	7	5	0
1	9	rs10783018	rs4949969	G	A	96233825	0.1978	1.09526e-07	-0.018698	0.00352116	0.987311	RP11-286B14.1	0	ncRNA_intronic	0.757	6	5	0
1	9	rs10783018	rs4949970	G	C	96234017	0.1839	1.25193e-07	-0.0194423	0.00367825	0.888523	RP11-286B14.1	0	ncRNA_intronic	0.176	7	5	0
1	9	rs10783018	rs6665188	C	A	96234129	0.1988	4.49838e-08	-0.0202117	0.00369495	0.993637	RP11-286B14.1	0	ncRNA_intronic	4.266	7	5	0
1	9	rs10783018	rs4427449	G	T	96234527	0.1978	6.32684e-08	-0.0197456	0.00365029	0.987311	RP11-286B14.1	0	ncRNA_intronic	1.139	6	5	0
1	9	rs10783018	rs10874945	G	A	96236142	0.1839	2.85618e-08	0.0209012	0.00376597	0.888523	RP11-286B14.1	0	ncRNA_intronic	0.102	5	7	0
1	9	rs10783018	rs10874946	G	T	96236784	0.1988	4.37161e-08	-0.0202304	0.00369495	0.993637	RP11-286B14.1	0	ncRNA_intronic	1.708	6	2	0
1	9	rs10783018	rs10874947	G	A	96237242	0.1839	2.89784e-08	-0.0208913	0.0037659	0.888523	RP11-286B14.1	0	ncRNA_intronic	1.068	5	7	0
1	9	rs10783018	rs6593684	G	A	96239862	0.1978	1.11085e-07	-0.0186737	0.0035183	0.987311	RP11-286B14.1	0	ncRNA_intronic	2.656	5	9	0
1	9	rs10783018	rs4279891	C	T	96241679	0.1978	3.93576e-08	-0.0203443	0.00370319	0.987311	RP11-286B14.1	0	ncRNA_intronic	0.225	7	9	0
1	9	rs10783018	rs10783017	C	T	96243322	0.1988	1.05171e-07	0.0191615	0.00360344	0.993637	RP11-286B14.1	0	ncRNA_intronic	1.031	6	9	0
1	9	rs10783018	rs10874948	G	A	96243545	0.1839	3.0557e-08	0.0208589	0.00376636	0.888523	RP11-286B14.1	0	ncRNA_intronic	1.175	7	7	0
1	9	rs10783018	rs7548350	G	T	96245694	0.1829	1.28138e-07	0.0194052	0.00367418	0.882621	RP11-286B14.1	0	ncRNA_intronic	4.525	7	5	0
1	9	rs10783018	rs7545573	G	A	96245723	0.1849	3.08528e-08	0.0208584	0.00376742	0.881878	RP11-286B14.1	0	ncRNA_intronic	0.847	6	5	0
1	9	rs10783018	rs4565772	T	A	96246889	0.1988	1.18196e-07	-0.019082	0.00360292	0.993637	RP11-286B14.1	0	ncRNA_intronic	3.681	5	5	0
1	9	rs10783018	rs10874949	T	A	96247539	0.1978	4.65078e-08	0.0202641	0.00370854	0.987288	RP11-286B14.1	0	ncRNA_intronic	0.883	6	5	0
1	9	rs10783018	rs10783018	G	A	96247835	0.1998	4.10871e-08	-0.0202726	0.00369525	1	RP11-286B14.1	0	ncRNA_exonic	6.139	6	5	0
1	9	rs10783018	rs7533706	C	A	96248530	0.1809	1.41185e-06	-0.0179665	0.00372493	0.870709	RP11-286B14.1	0	downstream	2.806	7	7	0
1	10	rs78164635	rs78164635	C	T	98288581	0.08052	1.26549e-08	-0.0328961	0.00578072	1	DPYD	0	intronic	2.927	6	4	0
1	10	rs78164635	rs4414075	C	T	98307452	0.07853	1.93164e-07	-0.0296769	0.00570074	0.896719	DPYD	0	intronic	2.436	6	5	0
1	10	rs9324380	rs76586805	C	T	98330439	0.09046	3.02819e-07	0.0263419	0.0051432	0.714891	DPYD	0	intronic	3.092	4	1	0
1	10	rs9324380	rs61787783	G	A	98330948	0.09046	3.01467e-07	0.0263458	0.00514313	0.714891	DPYD	0	intronic	7.438	6	5	0
1	10	rs9324380	rs61787784	G	A	98331051	0.09046	2.81862e-07	0.0263664	0.00513445	0.714891	DPYD	0	intronic	2.933	7	5	0
1	10	rs78164635	rs11590802	C	T	98332868	0.07853	2.76908e-07	0.0291536	0.00567353	0.822825	DPYD	0	intronic	1.89	7	4	0
1	10	rs78164635	rs7412142	T	A	98333191	0.07853	2.70703e-07	-0.0291886	0.00567565	0.822825	DPYD	0	intronic	0.98	6	4	0
1	10	rs78164635	rs77350815	T	A	98376178	0.07853	1.30428e-07	0.0307122	0.00581864	0.822825	DPYD	0	intronic	6.695	5	5	0
1	10	rs9324380	rs75570956	G	A	98377149	0.09344	7.94988e-07	0.0248216	0.00502809	0.741659	DPYD	0	intronic	1.546	5	2	0
1	10	rs9324380	rs61787824	C	T	98378559	0.1024	4.76993e-07	0.0246552	0.00489643	0.826254	DPYD	0	intronic	0.251	6	5	0
1	10	rs9324380	rs61787827	T	A	98385673	0.1024	3.56089e-07	-0.0249399	0.00489877	0.826254	DPYD	0	intronic	7.905	4	1	0
1	10	rs9324380	rs75451404	C	T	98385830	0.1024	3.85755e-07	0.0248605	0.0048978	0.826254	DPYD	0	intronic	13.98	3a	1	0
1	10	rs9324380	rs61787828	C	A	98386955	0.1093	2.24728e-08	0.0264337	0.00472722	0.892965	DPYD	0	upstream	3.146	3a	1	0
1	10	rs9324380	rs61787829	T	A	98390477	0.1093	1.57523e-08	0.0267683	0.00473511	0.912096	DPYD	3872	intergenic	0.51	6	5	0
1	10	rs9324380	rs61787830	C	T	98393523	0.1093	1.28078e-08	-0.0269362	0.00473511	0.912096	ENSG00000269998	5507	intergenic	6.038	7	5	0
1	10	rs9324380	rs61789075	G	A	98414977	0.1083	6.55054e-08	0.0259007	0.0047937	0.901964	ENSG00000269998	7675	intergenic	0.784	6	5	0
1	10	rs9324380	rs9285628	G	A	98421934	0.161	1.49579e-05	-0.0175424	0.00405202	0.604894	ENSG00000259946	10627	intergenic	6.341	7	5	0
1	10	rs9324380	rs9324379	C	A	98421965	0.161	1.88401e-05	0.0173337	0.00405162	0.604894	ENSG00000259946	10596	intergenic	1.077	7	5	0
1	10	rs78164635	rs77779411	C	T	98422077	0.07654	2.09424e-07	0.0303603	0.00584891	0.797634	ENSG00000259946	10484	intergenic	1.871	6	5	0
1	10	rs9324380	rs11165935	G	A	98422612	0.161	3.03518e-06	-0.0184753	0.0039575	0.604894	ENSG00000259946	9949	intergenic	1.87	6	5	0
1	10	rs9324380	rs9659380	G	A	98423149	0.161	2.2707e-06	0.0186809	0.00395136	0.604894	ENSG00000259946	9412	intergenic	0.074	7	5	0
1	10	rs9324380	rs28641479	G	A	98425888	0.161	1.48601e-05	0.0180306	0.00416339	0.604894	ENSG00000259946	6673	intergenic	6.48	7	5	0
1	10	rs9324380	rs28582591	G	A	98426476	0.161	2.87336e-05	-0.0174179	0.0041637	0.604894	ENSG00000259946	6085	intergenic	0.677	7	5	0
1	10	rs9324380	rs61789077	C	T	98428260	0.16	1.50896e-05	-0.0181188	0.00418701	0.609545	ENSG00000259946	4301	intergenic	0.898	6	5	0
1	10	rs9324380	rs75513088	C	A	98430950	0.161	1.39748e-05	-0.018171	0.00418277	0.618267	ENSG00000259946	1611	intergenic	4.622	6	5	0
1	10	rs9324380	rs61789078	G	A	98431165	0.161	1.12124e-05	0.0183723	0.00418277	0.618267	ENSG00000259946	1396	intergenic	0.71	6	5	0
1	10	rs9324380	rs61789079	T	A	98432507	0.161	1.40286e-05	-0.0181657	0.00418235	0.618267	ENSG00000259946	0	downstream	4.906	7	4	0
1	10	rs9324380	rs11165937	T	A	98433535	0.163	2.82672e-06	-0.0184862	0.0039475	0.608979	ENSG00000259946	0	ncRNA_exonic	10.29	7	5	0
1	10	rs78164635	rs111348842	G	A	98436574	0.07058	5.91273e-08	0.0314864	0.00580778	0.721057	ENSG00000259946	2204	intergenic	1.86	6	5	0
1	10	rs9324380	rs61789082	G	T	98437556	0.161	1.41369e-05	0.0181481	0.00417992	0.618267	ENSG00000259946	3186	intergenic	3.26	7	5	0
1	10	rs9324380	rs61789083	A	G	98438700	0.1143	NA	NA	NA	0.92214	ENSG00000259946	4330	intergenic	0.011	6	5	0
1	10	rs9324380	rs80289781	G	C	98445830	0.162	1.79842e-05	0.0179263	0.00418003	0.613598	MIR137HG	7726	intergenic	1.115	7	5	0
1	10	rs9324380	rs61785881	C	A	98447298	0.162	1.84686e-05	0.017916	0.00418341	0.613598	MIR137HG	6258	intergenic	0.327	6	5	0
1	10	rs9324380	rs61785882	G	A	98448341	0.162	1.84686e-05	0.0179156	0.0041833	0.613598	MIR137HG	5215	intergenic	8.919	6	5	0
1	10	rs9324380	rs61785883	C	T	98449380	0.1123	1.39771e-08	-0.0267272	0.00471075	0.941099	MIR137HG	4176	intergenic	2.1	5	5	0
1	10	rs9324380	rs72963738	C	T	98452069	0.163	1.59199e-05	-0.0179091	0.00414989	0.608979	MIR137HG	1487	intergenic	2.9	4	5	0
1	10	rs9324380	rs41285694	G	T	98454469	0.161	2.00732e-05	-0.0178361	0.00418288	0.609295	MIR137HG	0	ncRNA_exonic	5.305	6	5	0
1	10	rs9324380	rs61785886	G	A	98455957	0.16	1.6666e-05	-0.0180091	0.00418288	0.622986	MIR137HG	0	ncRNA_intronic	1.916	5	5	0
1	10	rs9324380	rs61785887	G	A	98456643	0.1143	1.41326e-07	-0.0353644	0.00671878	1	MIR137HG	0	ncRNA_intronic	1.847	7	5	0
1	10	rs9324380	rs61785888	C	T	98456731	0.165	2.90846e-05	-0.0174566	0.00417571	0.657991	MIR137HG	0	ncRNA_intronic	5.743	7	5	0
1	10	rs9324380	rs4573558	C	A	98456907	0.165	5.56761e-06	-0.0179999	0.00396283	0.657991	MIR137HG	0	ncRNA_intronic	1.773	7	5	0
1	10	rs9324380	rs2893376	G	C	98457303	0.167	3.57046e-05	0.0168334	0.0040723	0.64861	MIR137HG	0	ncRNA_intronic	2.431	7	5	0
1	10	rs9324380	rs2391873	T	A	98457523	0.167	2.58181e-05	0.0174132	0.00413859	0.64861	MIR137HG	0	ncRNA_intronic	17.96	6	5	0
1	10	rs9324380	rs9440288	G	A	98460106	0.167	2.39571e-05	0.0174677	0.00413495	0.64861	MIR137HG	0	ncRNA_intronic	0.542	7	5	0
1	10	rs9324380	rs9324380	G	C	98461132	0.1143	2.19959e-09	0.0267893	0.00447807	1	MIR137HG	0	ncRNA_intronic	0.012	7	5	0
1	10	rs9324380	rs1938570	C	T	98461954	0.165	7.33344e-06	-0.0177697	0.00396312	0.657991	MIR137HG	0	ncRNA_intronic	2.032	NA	5	0
1	10	rs9324380	rs2154403	G	A	98465528	0.165	6.6564e-06	0.0178815	0.00396979	0.657991	MIR137HG	0	ncRNA_intronic	4.926	NA	5	0
1	10	rs9324380	rs10747495	G	A	98470605	0.166	1.23439e-05	-0.0173428	0.0039673	0.639712	MIR137HG	0	ncRNA_intronic	6.124	5	5	0
1	10	rs9324380	rs1938564	C	T	98472879	0.169	7.84654e-06	0.0174457	0.00390343	0.626049	MIR137HG	0	ncRNA_intronic	5.838	NA	5	0
1	10	rs9324380	rs1938563	T	A	98472958	0.166	7.21609e-06	0.0178008	0.003967	0.639712	MIR137HG	0	ncRNA_intronic	8.652	5	5	0
1	10	rs9324380	rs1938562	T	A	98473716	0.166	7.30383e-06	0.017791	0.0039671	0.639712	MIR137HG	0	ncRNA_intronic	4.87	7	5	0
1	10	rs9324380	rs2391902	C	T	98474767	0.169	7.41715e-06	0.0175114	0.00390762	0.626049	MIR137HG	0	ncRNA_intronic	6.647	5	1	0
1	10	rs9324380	rs2154402	C	T	98475522	0.1153	2.64436e-09	-0.0266252	0.00447311	0.970538	MIR137HG	0	ncRNA_intronic	0.316	NA	1	0
1	10	rs9324380	rs9324381	G	A	98475913	0.168	6.81979e-06	0.017692	0.00393222	0.630556	MIR137HG	0	ncRNA_intronic	4.675	6	5	0
1	10	rs9324380	rs1938561	G	A	98476718	0.166	6.93085e-06	0.017834	0.0039668	0.639712	MIR137HG	0	ncRNA_intronic	3.541	NA	5	0
1	10	rs9324380	rs9440293	C	T	98476950	0.165	1.12295e-05	-0.0174346	0.00396959	0.644361	MIR137HG	0	ncRNA_intronic	2.248	7	5	0
1	10	rs9324380	rs9727941	C	T	98476958	0.167	3.93035e-05	0.0170126	0.00413778	0.63511	MIR137HG	0	ncRNA_intronic	6.446	6	5	0
1	10	rs9324380	rs9724773	G	C	98476966	0.167	1.10533e-05	0.0172954	0.00393482	0.63511	MIR137HG	0	ncRNA_intronic	0.991	6	5	0
1	10	rs9324380	rs1938565	T	A	98478544	0.165	7.54282e-06	-0.0177615	0.00396661	0.640069	MIR137HG	0	ncRNA_intronic	7.876	6	5	0
1	10	rs9324380	rs1938566	C	T	98478981	0.169	5.3632e-05	0.0161887	0.0040079	0.626049	MIR137HG	0	ncRNA_intronic	0.543	7	5	0
1	10	rs9324380	rs1938567	C	T	98480128	0.166	1.32483e-05	-0.0172156	0.00395219	0.639712	MIR137HG	0	ncRNA_intronic	7.114	6	5	0
1	10	rs9324380	rs2391903	G	A	98482580	0.1153	4.3391e-08	0.0251369	0.00458998	0.970538	MIR137HG	0	ncRNA_intronic	4.029	6	5	0
1	10	rs9324380	rs1892549	G	A	98482693	0.166	1.46096e-05	-0.0171108	0.0039476	0.639712	MIR137HG	0	ncRNA_intronic	1.51	7	5	0
1	10	rs9324380	rs1892550	G	A	98482828	0.166	5.60567e-05	-0.0167258	0.00415153	0.639712	MIR137HG	0	ncRNA_intronic	1.464	5	5	0
1	10	rs9324380	rs1892551	C	T	98482961	0.166	4.87083e-05	0.0168624	0.00415153	0.639712	MIR137HG	0	ncRNA_intronic	1.847	5	5	0
1	10	rs9324380	rs1892552	G	A	98483035	0.166	1.43832e-05	0.0171248	0.0039477	0.639712	MIR137HG	0	ncRNA_intronic	2.415	5	5	0
1	10	rs9324380	rs2391904	G	A	98483150	0.166	5.12344e-05	-0.0168134	0.00415153	0.639712	MIR137HG	0	ncRNA_intronic	1.718	6	5	0
1	10	rs9324380	rs9324382	C	T	98483322	0.168	1.26884e-05	-0.017199	0.00393983	0.630556	MIR137HG	0	ncRNA_intronic	9.344	6	5	0
1	10	rs9324380	rs1938571	C	T	98484152	0.169	7.65969e-06	-0.0174675	0.0039038	0.626049	MIR137HG	0	ncRNA_intronic	1.907	7	5	0
1	10	rs9324380	rs4447033	G	A	98484291	0.166	8.5757e-06	0.0175671	0.0039474	0.639712	MIR137HG	0	ncRNA_intronic	2.832	7	5	0
1	10	rs9324380	rs1938572	C	T	98484474	0.166	5.19786e-05	-0.0167981	0.00415122	0.639712	MIR137HG	0	ncRNA_intronic	0.334	6	5	0
1	10	rs9324380	rs1938573	C	T	98484617	0.166	5.19786e-05	0.0167985	0.00415132	0.639712	MIR137HG	0	ncRNA_intronic	1.82	6	5	0
1	10	rs9324380	rs1938558	G	T	98484954	0.166	7.99067e-05	0.0159701	0.00404852	0.639712	MIR137HG	0	ncRNA_intronic	6.231	7	5	0
1	10	rs9324380	rs1938559	G	A	98485102	0.166	8.07629e-05	0.0159594	0.00404842	0.639712	MIR137HG	0	ncRNA_intronic	5.315	7	5	0
1	10	rs9324380	rs1938560	C	T	98485192	0.166	6.68264e-05	0.0161427	0.00404852	0.639712	MIR137HG	0	ncRNA_intronic	3.981	6	5	0
1	10	rs9324380	rs9324383	C	T	98485573	0.166	7.2319e-05	0.0160666	0.00404852	0.639712	MIR137HG	0	ncRNA_intronic	4.031	2b	5	0
1	10	rs9324380	rs9725319	C	T	98485927	0.166	4.99562e-05	-0.0168371	0.00415132	0.639712	MIR137HG	0	ncRNA_intronic	2.172	7	5	0
1	10	rs9324380	rs4477335	C	T	98486162	0.166	8.10819e-06	-0.0176145	0.0039474	0.639712	MIR137HG	0	ncRNA_intronic	1.493	7	5	0
1	10	rs9324380	rs4480407	G	A	98486370	0.166	7.73894e-05	0.0160597	0.00406332	0.639712	MIR137HG	0	ncRNA_intronic	2.18	6	5	0
1	10	rs9324380	rs9659624	G	A	98487333	0.166	8.82428e-05	-0.0158716	0.00404802	0.639712	MIR137HG	0	ncRNA_intronic	16.27	7	4	0
1	10	rs9324380	rs5005705	C	A	98487510	0.168	1.47817e-05	0.0170633	0.00393896	0.630556	MIR137HG	0	ncRNA_intronic	3.095	6	5	0
1	10	rs9324380	rs9324384	C	T	98487566	0.166	5.44686e-05	0.0167509	0.00415081	0.639712	MIR137HG	0	ncRNA_intronic	5.401	7	5	0
1	10	rs9324380	rs4634961	G	A	98487763	0.166	1.71353e-05	0.0169689	0.00394692	0.639712	MIR137HG	0	ncRNA_intronic	2.159	7	5	0
1	10	rs9324380	rs9324385	C	A	98487899	0.166	8.70036e-05	0.0158854	0.00404802	0.639712	MIR137HG	0	ncRNA_intronic	4.081	6	5	0
1	10	rs9324380	rs9324386	G	A	98487959	0.166	8.94987e-05	0.0158578	0.00404802	0.639712	MIR137HG	0	ncRNA_intronic	3.598	7	5	0
1	10	rs9324380	rs9324387	G	A	98488030	0.165	1.78806e-05	0.0169316	0.00394692	0.644361	MIR137HG	0	ncRNA_intronic	4.289	5	5	0
1	10	rs9324380	rs9324388	G	A	98488155	0.166	8.82428e-05	0.0158724	0.00404822	0.639712	MIR137HG	0	ncRNA_intronic	3.201	5	5	0
1	10	rs9324380	rs9659996	G	A	98488863	0.166	9.16864e-05	-0.0158352	0.00404828	0.639712	MIR137HG	0	ncRNA_intronic	2.511	6	5	0
1	10	rs9324380	rs9658841	C	T	98488895	0.166	9.10923e-05	0.0158406	0.00404802	0.639712	MIR137HG	0	ncRNA_intronic	1.241	6	5	0
1	10	rs9324380	rs9661157	G	A	98489080	0.166	8.70036e-05	0.0158842	0.00404772	0.639712	MIR137HG	0	ncRNA_intronic	4.18	6	5	0
1	10	rs9324380	rs10747496	C	T	98489330	0.166	5.72765e-05	0.016699	0.00415009	0.639712	MIR137HG	0	ncRNA_intronic	2.821	6	5	0
1	10	rs9324380	rs4584446	G	A	98489478	0.166	1.15067e-05	-0.0173128	0.00394662	0.639712	MIR137HG	0	ncRNA_intronic	1.284	6	5	0
1	10	rs9324380	rs2391905	C	T	98489735	0.166	9.14154e-06	-0.0175094	0.00394662	0.639712	MIR137HG	0	ncRNA_intronic	1.932	6	5	0
1	10	rs9324380	rs4950117	C	T	98490165	0.166	0.000122642	0.0156032	0.00406251	0.639712	MIR137HG	0	ncRNA_intronic	2.167	7	5	0
1	10	rs9324380	rs4950118	G	T	98490358	0.166	6.33085e-05	0.016598	0.00414938	0.639712	MIR137HG	0	ncRNA_intronic	16.71	7	5	0
1	10	rs9324380	rs10783082	C	T	98490636	0.166	1.78116e-05	-0.0169338	0.00394662	0.639712	MIR137HG	0	ncRNA_intronic	14.85	5	5	0
1	10	rs9324380	rs4950120	G	A	98491382	0.166	2.04632e-05	0.0167985	0.00394351	0.639712	MIR137HG	0	ncRNA_intronic	8.086	7	5	0
1	10	rs9324380	rs4245673	C	A	98491473	0.166	0.000123925	-0.0155361	0.00404772	0.639712	MIR137HG	0	ncRNA_intronic	1.475	7	5	0
1	10	rs9324380	rs1938568	C	T	98491732	0.166	1.9465e-05	-0.0168554	0.00394653	0.639712	MIR137HG	0	ncRNA_intronic	5.943	5	1	0
1	10	rs9324380	rs9440393	C	T	98492462	0.166	5.52573e-05	0.0167352	0.0041504	0.639712	MIR137HG	0	ncRNA_intronic	1.123	6	2	0
1	10	rs9324380	rs9324389	C	T	98492854	0.166	1.7003e-05	-0.0169723	0.00394614	0.639712	MIR137HG	0	ncRNA_intronic	8.855	4	1	0
1	10	rs9324380	rs1938569	G	A	98493263	0.166	1.78806e-05	-0.016927	0.00394585	0.639712	MIR137HG	0	ncRNA_intronic	4.108	3a	1	0
1	10	rs9324380	rs2022864	G	A	98493785	0.166	2.30925e-06	0.0283682	0.00600476	0.639712	MIR137HG	0	ncRNA_intronic	2.584	7	1	0
1	10	rs9324380	rs2022865	G	A	98493789	0.166	2.35412e-06	-0.0283525	0.00600641	0.639712	MIR137HG	0	ncRNA_intronic	5.024	6	1	0
1	10	rs9324380	rs10875124	G	A	98494185	0.166	2.13457e-05	0.0167724	0.00394614	0.639712	MIR137HG	0	ncRNA_intronic	3.112	5	1	0
1	10	rs9324380	rs10875125	C	A	98494200	0.166	6.19674e-05	-0.0166215	0.00414999	0.639712	MIR137HG	0	ncRNA_intronic	2.481	5	1	0
1	10	rs9324380	rs1198574	G	A	98494606	0.166	0.000115204	-0.0156065	0.00404722	0.639712	MIR137HG	0	ncRNA_intronic	15.69	3a	1	0
1	10	rs9324380	rs1198573	C	T	98495513	0.167	1.72685e-05	-0.01696	0.00394643	0.63511	MIR137HG	0	ncRNA_intronic	8.229	5	1	0
1	10	rs9324380	rs1198571	G	A	98497672	0.166	1.8874e-05	-0.0168812	0.00394623	0.639712	MIR137HG	0	ncRNA_intronic	1.938	NA	5	0
1	10	rs78164635	rs11804556	G	A	98498441	0.07157	2.37268e-07	0.0294338	0.00569596	0.712291	MIR137HG	0	ncRNA_intronic	3.036	5	2	0
1	10	rs9324380	rs1782815	C	A	98498898	0.168	1.99198e-05	0.0167859	0.00393501	0.630556	MIR137HG	0	ncRNA_intronic	2.929	NA	5	0
1	10	rs9324380	rs1782813	C	T	98499843	0.166	1.62925e-05	-0.0170378	0.00395268	0.639712	MIR137HG	0	ncRNA_intronic	2.534	NA	2	0
1	10	rs9324380	rs1702293	G	C	98502159	0.1153	3.86521e-08	0.0252271	0.00458933	0.970538	MIR137HG	0	ncRNA_intronic	0.034	6	5	0
1	10	rs9324380	rs1782811	C	A	98502410	0.166	1.66765e-05	-0.0170804	0.0039673	0.639712	MIR137HG	0	ncRNA_intronic	0.403	5	5	0
1	10	rs9324380	rs1628294	C	A	98502594	0.1153	4.05623e-08	-0.0251898	0.00458965	0.970538	MIR137HG	0	ncRNA_intronic	3.102	NA	5	0
1	10	rs9324380	rs4411173	C	A	98507718	0.165	1.79499e-05	0.0169525	0.00395258	0.644361	MIR137HG	0	ncRNA_intronic	5.811	7	1	0
1	10	rs9324380	rs2660303	T	A	98513144	0.1153	1.90114e-07	0.0332331	0.00638024	0.970538	MIR137HG	0	ncRNA_intronic	0.005	6	1	0
1	10	rs9324380	rs61786696	G	A	98513845	0.1153	5.67807e-08	0.0255029	0.00469783	0.970538	MIR137HG	0	ncRNA_intronic	7.023	4	1	0
1	10	rs9324380	rs61786697	G	A	98513959	0.1153	5.57166e-08	-0.0255169	0.00469749	0.970538	MIR137HG	0	ncRNA_intronic	10.12	4	1	0
1	10	rs9324380	rs2802532	C	T	98528830	0.1153	2.13485e-08	0.0250517	0.00447295	0.950684	MIR137HG	13411	intergenic	1.975	NA	5	0
1	10	rs9324380	rs1211661	G	A	98532848	0.1153	9.24983e-08	-0.0251254	0.00470435	0.950684	NFU1P2	9708	intergenic	2.292	NA	5	0
1	10	rs78164635	rs11808051	G	A	98535665	0.07058	4.89518e-07	-0.0287669	0.00571864	0.70015	NFU1P2	6891	intergenic	1.628	2c	5	0
1	10	rs9324380	rs1198597	T	C	98536322	0.1272	NA	NA	NA	0.841139	NFU1P2	6234	intergenic	2.305	NA	5	0
1	10	rs9324380	rs2802531	C	T	98545954	0.1153	9.16408e-08	0.0251333	0.00470435	0.950684	NFU1P2	2930	intergenic	7.851	NA	5	0
1	10	rs9324380	rs2802530	G	A	98546134	0.1153	2.12432e-08	0.0250608	0.0044739	0.950684	NFU1P2	3110	intergenic	0.189	NA	5	0
1	10	rs61787263	rs1198585	C	A	98565234	0.2853	6.39565e-07	-0.0163077	0.00327538	0.734539	NFU1P2	22210	intergenic	1.157	5	5	0
1	10	rs61787263	rs17372140	G	A	98572382	0.2773	8.17616e-08	-0.0175689	0.00327582	0.779827	NFU1P2	29358	intergenic	0.57	6	5	0
1	10	rs61787263	rs10158436	T	A	98572907	0.2773	1.77691e-07	-0.0171189	0.00327869	0.779827	NFU1P2	29883	intergenic	5.737	7	5	0
1	10	rs61787263	rs72737821	T	A	98581337	0.2773	1.56378e-07	0.0176316	0.00336168	0.779827	NFU1P2	38313	intergenic	17.39	7	14	0
1	10	rs61787263	rs17385037	C	T	98585180	0.2773	1.34045e-07	0.0172853	0.00327794	0.779827	NFU1P2	42156	intergenic	5.197	6	7	0
1	10	rs61787263	rs72737834	T	A	98603628	0.2386	1.63698e-07	0.018184	0.00347258	1	NFU1P2	60604	intergenic	1.138	6	15	0
1	10	rs61787263	rs17381287	G	T	98604137	0.3131	0.0031501	-0.00921976	0.00312249	0.677842	NFU1P2	61113	intergenic	1.066	7	15	0
1	10	rs61787263	rs17381294	G	A	98604201	0.2386	3.32486e-08	-0.0182385	0.00330204	1	NFU1P2	61177	intergenic	2.815	6	15	0
1	10	rs61787263	rs72737838	G	T	98604958	0.2386	1.66717e-07	-0.0181727	0.00347267	1	NFU1P2	61934	intergenic	0.394	7	15	0
1	10	rs61787263	rs4133804	T	A	98611061	0.2386	1.46661e-07	-0.0182535	0.00347241	1	RP5-1070A16.1	65242	intergenic	4.667	6	5	0
1	10	rs61787263	rs202130229	T	A	98615444	0.2396	NA	NA	NA	0.994387	RP5-1070A16.1	60859	intergenic	6.247	6	8	0
1	10	rs61787263	rs80020216	C	G	98618685	0.242	NA	NA	NA	0.977491	RP5-1070A16.1	57618	intergenic	0.056	6	5	0
1	10	rs61787263	rs61787263	C	T	98618714	0.2386	4.8425e-10	0.0309162	0.00496715	1	RP5-1070A16.1	57589	intergenic	1.744	7	5	0
1	10	rs61787263	rs2391907	G	T	98620447	0.2386	1.75301e-07	-0.0181396	0.0034725	1	RP5-1070A16.1	55856	intergenic	3.508	6	5	0
1	10	rs61787263	rs17385603	C	T	98622590	0.2386	1.86846e-07	0.0180901	0.00347087	1	RP5-1070A16.1	53713	intergenic	3.454	7	5	0
1	10	rs61787263	rs17381509	G	A	98622667	0.2386	7.06214e-08	0.0177951	0.00330177	1	RP5-1070A16.1	53636	intergenic	1.241	6	5	0
1	10	rs61787263	rs61787319	A	C	98626651	0.2386	NA	NA	NA	1	RP5-1070A16.1	49652	intergenic	0.117	7	5	0
1	10	rs61787263	rs147613212	G	A	98627205	0.2396	2.46311e-07	0.0179786	0.00348389	0.994387	RP5-1070A16.1	49098	intergenic	1.202	6	5	0
1	10	rs61787263	rs148227879	C	A	98627270	0.2386	2.05727e-09	0.0297681	0.00496697	1	RP5-1070A16.1	49033	intergenic	0.405	7	5	0
1	10	rs61787263	rs963852	G	C	98629277	0.2386	8.07092e-08	0.0177005	0.00329892	1	RP5-1070A16.1	47026	intergenic	5.074	7	5	0
1	10	rs61787263	rs61787320	G	A	98630474	0.2386	1.48693e-07	-0.0182217	0.00346805	1	RP5-1070A16.1	45829	intergenic	2.862	6	5	0
1	10	rs61787263	rs112797689	C	T	98632344	0.2376	1.5214e-07	-0.0182073	0.00346809	0.994322	RP5-1070A16.1	43959	intergenic	0.124	7	5	0
1	10	rs61787263	rs61787321	C	T	98632436	0.2386	2.05727e-09	0.0297681	0.00496697	1	RP5-1070A16.1	43867	intergenic	0.112	7	5	0
1	10	rs61787263	rs61787322	T	A	98632466	0.2386	2.06554e-09	-0.0297645	0.0049669	1	RP5-1070A16.1	43837	intergenic	7.027	7	5	0
1	10	rs61787263	rs61787323	C	T	98639741	0.2396	2.41907e-07	-0.0179244	0.00347112	0.994387	RP5-1070A16.1	36562	intergenic	1.488	6	5	0
1	10	rs61787263	rs17381657	G	C	98644483	0.2445	2.02985e-07	0.0175494	0.0033771	0.966522	RP5-1070A16.1	31820	intergenic	0.015	6	5	0
1	10	rs61787263	rs12567432	C	A	98646871	0.2505	9.80387e-08	-0.0176115	0.00330403	0.839828	RP5-1070A16.1	29432	intergenic	7.162	4	7	0
1	10	rs61787263	rs9804043	G	A	98651299	0.2505	4.44822e-07	0.0171156	0.0033901	0.839828	RP5-1070A16.1	25004	intergenic	1.38	6	5	0
1	10	rs61787263	rs9804044	C	A	98651301	0.2505	1.66717e-07	0.0181913	0.00347623	0.839828	RP5-1070A16.1	25002	intergenic	1.061	6	5	0
1	10	rs61787263	rs1487288	G	A	98654619	0.2555	4.02427e-06	0.0157405	0.00341434	0.761538	RP5-1070A16.1	21684	intergenic	1.211	NA	5	0
1	10	rs61787263	rs17385947	C	A	98655574	0.2276	0.00011285	-0.0140597	0.00364132	0.662691	RP5-1070A16.1	20729	intergenic	2.017	6	5	0
1	10	rs61787263	rs72737868	T	A	98655786	0.2555	3.89012e-06	0.0161659	0.00350127	0.761538	RP5-1070A16.1	20517	intergenic	0.214	7	5	0
1	10	rs61787263	rs12567765	G	A	98660622	0.2276	0.000112523	-0.0137135	0.00355101	0.662691	RP5-1070A16.1	15681	intergenic	1.233	7	5	0
1	10	rs61787263	rs17266983	C	T	98663926	0.2266	0.000179037	-0.0133163	0.00355396	0.656475	RP5-1070A16.1	12377	intergenic	5.188	7	5	0
1	10	rs61787263	rs61788584	G	C	98664277	0.2555	8.98948e-06	0.0155644	0.00350537	0.761538	RP5-1070A16.1	12026	intergenic	2.468	7	5	0
1	11	rs12026245	rs4908291	T	A	103572736	0.4871	1.06265e-05	0.013198	0.0029968	0.741861	COL11A1	0	intronic	11.51	4	1	0
1	11	rs12026245	rs11164673	C	A	103575991	0.4801	7.60696e-07	-0.0147914	0.00299106	0.902167	COL11A1	1939	intergenic	7.08	7	5	0
1	11	rs12026245	rs10874680	C	T	103580961	0.4881	4.65112e-06	-0.0140471	0.0030671	0.903545	COL11A1	6909	intergenic	0.327	7	5	1
1	11	rs12026245	rs6681533	C	T	103583153	0.4344	2.77431e-06	0.013988	0.00298452	0.656057	COL11A1	9101	intergenic	1.044	7	5	1
1	11	rs12026245	rs6577356	C	T	103586052	0.4781	9.26819e-07	-0.0150499	0.00306729	1	COL11A1	12000	intergenic	0.211	7	5	0
1	11	rs12026245	rs10874681	G	A	103587501	0.4344	6.92794e-06	0.0135579	0.00301562	0.656057	COL11A1	13449	intergenic	1.072	7	5	1
1	11	rs12026245	rs1591635	C	T	103587718	0.4781	9.03195e-07	0.0150655	0.0030673	1	COL11A1	13666	intergenic	9.868	NA	5	0
1	11	rs12026245	rs12026245	G	A	103591465	0.4781	3.36437e-08	-0.0161036	0.00291662	1	COL11A1	17413	intergenic	9.081	7	5	0
1	11	rs12026245	rs7530263	G	T	103594214	0.4781	9.34825e-07	-0.0150445	0.00306725	1	COL11A1	20162	intergenic	2.129	5	5	0
1	11	rs12026245	rs4098281	T	A	103598115	0.4344	3.27681e-05	-0.0130331	0.003138	0.656057	COL11A1	24063	intergenic	1.003	7	5	1
1	11	rs12026245	rs11164687	G	A	103602063	0.4344	0.00337243	0.0133188	0.00454322	0.656057	COL11A1	28011	intergenic	4.175	6	5	1
1	11	rs12026245	rs10437029	T	A	103602591	0.4344	3.41241e-05	-0.0130039	0.00313797	0.656057	COL11A1	28539	intergenic	0.737	6	5	1
1	11	rs12026245	rs7523058	C	T	103603759	0.4344	3.26474e-05	0.0130357	0.00313799	0.656057	COL11A1	29707	intergenic	1.69	6	5	1
1	11	rs12026245	rs1415365	G	T	103604269	0.4781	1.08619e-06	-0.0149538	0.00306723	1	COL11A1	30217	intergenic	0.5	7	5	0
1	11	rs12026245	rs1577806	G	T	103605515	0.4344	3.26474e-05	0.0130358	0.00313802	0.656057	COL11A1	31463	intergenic	0.042	7	5	1
1	11	rs12026245	rs6675440	G	C	103606181	0.4344	3.4503e-05	-0.0129963	0.00313806	0.656057	COL11A1	32129	intergenic	0.065	7	5	1
1	11	rs12026245	rs6678780	C	T	103607607	0.4344	3.02081e-05	-0.0130918	0.00313809	0.656057	COL11A1	33555	intergenic	0.32	6	5	1
1	11	rs12026245	rs872317	C	T	103609693	0.4344	2.40457e-06	-0.0140725	0.00298395	0.656057	COL11A1	35641	intergenic	0.009	6	5	1
1	11	rs12026245	rs1337199	G	A	103611252	0.4344	2.57225e-06	0.0140314	0.00298394	0.656057	COL11A1	37200	intergenic	12.85	5	7	1
1	11	rs12026245	rs6692914	C	T	103612069	0.4781	4.33391e-08	0.0159731	0.00291657	1	COL11A1	38017	intergenic	0.97	6	7	0
1	11	rs12026245	rs7551474	C	T	103613354	0.4791	1.513e-06	0.0147511	0.00306706	0.995912	COL11A1	39302	intergenic	0.39	7	14	0
1	11	rs12026245	rs7549108	G	A	103613356	0.4781	1.41404e-06	0.0147925	0.00306706	1	COL11A1	39304	intergenic	1.764	7	14	0
1	11	rs12026245	rs2376352	C	T	103614687	0.4344	6.49588e-05	0.0125304	0.00313728	0.656057	COL11A1	40635	intergenic	1.858	7	14	1
1	11	rs12026245	rs7541203	C	T	103614774	0.4344	6.44976e-05	0.0125357	0.00313728	0.656057	COL11A1	40722	intergenic	0.516	7	14	1
1	11	rs12026245	rs7512886	C	T	103615351	0.4344	4.41505e-06	-0.0136952	0.00298316	0.656057	COL11A1	41299	intergenic	2.419	6	14	1
1	11	rs12026245	rs4268371	C	T	103615407	0.4344	4.41505e-06	0.0136952	0.00298316	0.656057	COL11A1	41355	intergenic	1.161	7	14	1
1	11	rs12026245	rs1415348	G	T	103615693	0.4344	4.48831e-06	-0.0136849	0.00298316	0.656057	COL11A1	41641	intergenic	1.795	NA	14	1
1	11	rs12026245	rs1415347	G	A	103615768	0.4344	4.6574e-06	-0.0136619	0.00298316	0.656057	COL11A1	41716	intergenic	2.669	NA	14	1
1	11	rs12026245	rs1415346	G	A	103615875	0.4344	6.7792e-05	-0.0124986	0.00313727	0.656057	COL11A1	41823	intergenic	0.395	NA	13	1
1	11	rs12026245	rs1415345	G	A	103615938	0.4344	4.50676e-06	0.0136823	0.00298316	0.656057	COL11A1	41886	intergenic	7.089	7	13	1
1	11	rs12026245	rs12077851	G	T	103616193	0.4344	4.9936e-06	0.0136183	0.00298316	0.656057	COL11A1	42141	intergenic	0.271	7	13	1
1	11	rs12026245	rs61815025	C	T	103616225	0.4344	6.87621e-05	0.012488	0.00313727	0.656057	COL11A1	42173	intergenic	0.339	6	13	1
1	11	rs12026245	rs7542232	G	A	103616691	0.4344	4.52537e-06	-0.0136798	0.00298316	0.656057	COL11A1	42639	intergenic	0.457	7	13	1
1	11	rs12026245	rs7544688	C	T	103616809	0.4344	6.26838e-05	-0.0125568	0.00313727	0.656057	COL11A1	42757	intergenic	0.93	6	13	1
1	11	rs12026245	rs7552776	G	A	103617136	0.4344	4.54401e-06	0.0136772	0.00298316	0.656057	COL11A1	43084	intergenic	5.992	6	13	1
1	11	rs12026245	rs7531211	C	T	103617304	0.4344	4.6958e-06	0.0136567	0.00298316	0.656057	COL11A1	43252	intergenic	0.169	6	13	1
1	11	rs12026245	rs7531216	G	C	103617321	0.4344	4.6958e-06	-0.0136567	0.00298316	0.656057	COL11A1	43269	intergenic	1.179	7	13	1
1	11	rs12026245	rs7547446	T	A	103617382	0.4344	4.54401e-06	0.0136772	0.00298316	0.656057	COL11A1	43330	intergenic	4.754	7	13	1
1	11	rs12026245	rs11164701	C	T	103617545	0.4344	4.63832e-06	0.0136644	0.00298316	0.656057	COL11A1	43493	intergenic	0.798	7	13	1
1	11	rs12026245	rs12089613	C	A	103617838	0.4344	4.11632e-06	-0.0137387	0.00298316	0.656057	COL11A1	43786	intergenic	0.645	7	13	1
1	11	rs12026245	rs12079562	G	A	103617861	0.4344	4.11632e-06	0.0137387	0.00298316	0.656057	COL11A1	43809	intergenic	0.536	7	13	1
1	11	rs12026245	rs12058926	C	T	103617917	0.4344	4.95287e-06	0.0136234	0.00298316	0.656057	COL11A1	43865	intergenic	3.558	6	13	1
1	11	rs12026245	rs12085029	T	C	103617970	0.4343	NA	NA	NA	0.649722	COL11A1	43918	intergenic	0.664	NA	13	1
1	11	rs12026245	rs12085033	C	T	103618005	0.4344	6.49588e-05	-0.0125304	0.00313727	0.656057	COL11A1	43953	intergenic	0.238	6	13	1
1	11	rs12026245	rs12086108	C	T	103618117	0.4344	6.11363e-05	-0.0125754	0.00313727	0.656057	COL11A1	44065	intergenic	0.561	7	13	1
1	11	rs12026245	rs12086163	C	T	103618254	0.4344	6.31326e-05	-0.0125515	0.00313727	0.656057	COL11A1	44202	intergenic	0.156	6	13	1
1	11	rs12026245	rs12080813	G	A	103618387	0.4344	4.54401e-06	0.0136772	0.00298316	0.656057	COL11A1	44335	intergenic	1.492	6	13	1
1	11	rs12026245	rs10127554	G	A	103618563	0.4344	4.54401e-06	0.0136772	0.00298316	0.656057	COL11A1	44511	intergenic	1.153	7	13	1
1	11	rs12026245	rs10127597	G	A	103619058	0.4344	4.58151e-06	0.0136719	0.00298311	0.656057	COL11A1	45006	intergenic	0.8	6	13	1
1	11	rs12026245	rs7537592	C	T	103619323	0.4344	6.70729e-05	0.0125065	0.00313727	0.656057	COL11A1	45271	intergenic	0.672	6	13	1
1	11	rs12026245	rs7553793	C	T	103619366	0.4344	1.4085e-05	-0.0130893	0.0030142	0.656057	COL11A1	45314	intergenic	0.454	7	13	1
1	11	rs12026245	rs7539944	C	T	103619442	0.4344	4.91246e-06	0.0136285	0.00298316	0.656057	COL11A1	45390	intergenic	1.523	6	13	1
1	11	rs12026245	rs7540045	C	T	103619544	0.4344	4.48831e-06	0.0136849	0.00298316	0.656057	COL11A1	45492	intergenic	0.663	7	13	1
1	11	rs12026245	rs7516810	G	A	103619637	0.4344	6.49588e-05	0.0125304	0.00313727	0.656057	COL11A1	45585	intergenic	0.115	5	13	1
1	11	rs12026245	rs7540164	C	T	103619711	0.4344	5.87776e-05	0.0126045	0.00313727	0.656057	COL11A1	45659	intergenic	0.128	5	13	1
1	11	rs12026245	rs72687227	G	T	103619714	0.4344	5.79414e-05	-0.0126151	0.00313727	0.656057	COL11A1	45662	intergenic	1.975	5	13	1
1	11	rs12026245	rs7540730	C	T	103620264	0.4344	4.7345e-06	0.0136507	0.00298296	0.656057	COL11A1	46212	intergenic	1.111	7	14	1
1	11	rs12026245	rs7511953	G	T	103620380	0.4344	4.37886e-06	-0.0137003	0.00298316	0.656057	COL11A1	46328	intergenic	10.58	6	14	1
1	11	rs12026245	rs10874689	C	A	103620425	0.4344	5.94122e-05	-0.0125966	0.00313728	0.656057	COL11A1	46373	intergenic	0.3	7	14	1
1	11	rs12026245	rs11164702	G	A	103620494	0.4344	4.45154e-06	-0.0136901	0.00298317	0.656057	COL11A1	46442	intergenic	1.156	6	14	1
1	11	rs12026245	rs10874690	C	A	103620522	0.4344	6.42682e-05	-0.0125384	0.0031373	0.656057	COL11A1	46470	intergenic	0.077	6	14	1
1	11	rs12026245	rs10159410	C	T	103621148	0.4344	6.1795e-05	0.0125675	0.00313728	0.656057	COL11A1	47096	intergenic	6.56	7	9	1
1	11	rs12026245	rs4096920	C	T	103621351	0.4344	6.26838e-05	0.0125568	0.00313727	0.656057	COL11A1	47299	intergenic	0.247	NA	9	1
1	11	rs12026245	rs3850460	T	A	103622106	0.4344	7.33727e-06	0.0137183	0.00305963	0.656057	COL11A1	48054	intergenic	5.315	7	7	1
1	11	rs12026245	rs3861744	G	A	103622234	0.4344	4.63832e-06	-0.013665	0.00298328	0.656057	COL11A1	48182	intergenic	3.98	6	7	1
1	11	rs12026245	rs6577361	C	A	103622512	0.4344	5.50803e-06	-0.0135571	0.00298321	0.656057	COL11A1	48460	intergenic	9.666	5	7	1
1	11	rs12026245	rs7518542	C	T	103622719	0.4344	4.83259e-06	-0.0136389	0.00298319	0.656057	COL11A1	48667	intergenic	12.6	2b	7	1
1	11	rs12026245	rs7550030	C	A	103623133	0.4344	1.45921e-05	0.0130671	0.00301449	0.656057	COL11A1	49081	intergenic	1.755	6	5	1
1	11	rs12026245	rs7519151	C	T	103623278	0.4344	4.63832e-06	-0.0136645	0.00298319	0.656057	COL11A1	49226	intergenic	1.041	7	5	1
1	11	rs12026245	rs72989899	C	A	103623448	0.4344	0.00409266	-0.0130395	0.0045419	0.656057	COL11A1	49396	intergenic	0.011	6	5	1
1	11	rs12026245	rs3850461	C	T	103623742	0.4344	6.22379e-05	0.0125622	0.0031373	0.656057	COL11A1	49690	intergenic	11.2	NA	5	1
1	11	rs12026245	rs3850462	G	T	103623763	0.4344	6.29078e-05	0.0125543	0.0031373	0.656057	COL11A1	49711	intergenic	7.155	NA	5	1
1	11	rs12026245	rs6670472	C	T	103624761	0.4344	6.11363e-05	-0.0125757	0.00313735	0.656057	COL11A1	50709	intergenic	0.795	7	5	1
1	11	rs12026245	rs6703986	C	T	103624801	0.4344	6.1795e-05	0.0125669	0.00313713	0.656057	COL11A1	50749	intergenic	1.089	7	5	1
1	11	rs12026245	rs6704272	C	T	103625088	0.4344	6.00533e-05	0.0125887	0.0031373	0.656057	COL11A1	51036	intergenic	4.812	6	5	1
1	11	rs12026245	rs6670951	G	A	103625455	0.4344	6.26838e-05	-0.0125569	0.0031373	0.656057	COL11A1	51403	intergenic	0.905	7	5	1
1	11	rs12026245	rs61815034	G	A	103625963	0.4344	6.29078e-05	0.0125543	0.0031373	0.656057	COL11A1	51911	intergenic	2.393	5	5	1
1	11	rs12026245	rs12096194	G	A	103627075	0.4344	7.07419e-05	-0.0124673	0.00313739	0.656057	COL11A1	53023	intergenic	0.515	7	14	1
1	11	rs12026245	rs12086115	G	A	103627085	0.4344	6.68349e-05	0.0125093	0.00313731	0.656057	COL11A1	53033	intergenic	3.22	7	14	1
1	11	rs12026245	rs10127715	G	A	103627745	0.4344	4.63828e-06	0.0136645	0.00298317	0.656057	COL11A1	53693	intergenic	2.636	5	14	1
1	11	rs12026245	rs11164706	T	C	103629322	0.4344	NA	NA	NA	0.656057	COL11A1	55270	intergenic	0.357	6	5	1
1	11	rs12026245	rs75771586	C	T	103629448	0.4781	1.34394e-06	-0.0148244	0.00306724	1	COL11A1	55396	intergenic	1.529	7	5	0
1	11	rs12026245	rs6660886	G	A	103629718	0.4344	6.38117e-05	0.0125435	0.00313724	0.656057	COL11A1	55666	intergenic	0.053	7	5	1
1	11	rs12026245	rs12568878	T	A	103630080	0.4781	4.50361e-07	-0.0154783	0.00306724	1	COL11A1	56028	intergenic	7.879	6	5	0
1	11	rs12026245	rs9662902	G	A	103633657	0.4344	6.54231e-05	-0.0125248	0.00313721	0.656057	COL11A1	59605	intergenic	3.492	6	5	1
1	11	rs12026245	rs12094089	T	A	103634558	0.4344	4.91246e-06	0.0136282	0.00298308	0.656057	COL11A1	60506	intergenic	5.344	6	5	1
1	11	rs12026245	rs7524445	C	T	103634818	0.4344	6.44976e-05	-0.0125353	0.00313719	0.656057	COL11A1	60766	intergenic	2.053	6	5	1
1	11	rs12026245	rs7555795	C	A	103635201	0.4344	6.51905e-05	0.0125274	0.00313719	0.656057	COL11A1	61149	intergenic	0.235	7	5	1
1	11	rs12026245	rs6657840	T	A	103636389	0.4344	3.65927e-05	0.0129503	0.00313719	0.656057	COL11A1	62337	intergenic	11.22	2a	5	1
1	11	rs12026245	rs1406129	C	T	103637793	0.4344	3.425e-05	-0.012998	0.00313719	0.656057	COL11A1	63741	intergenic	2.114	NA	5	1
1	11	rs12026245	rs111265805	G	C	103638565	0.4344	0.0134463	-0.0112269	0.00454213	0.656057	COL11A1	64513	intergenic	0.095	6	5	1
1	11	rs12026245	rs12075533	C	A	103639762	0.4344	3.57954e-05	0.0129663	0.0031372	0.656057	COL11A1	65710	intergenic	0.091	7	5	1
1	11	rs12026245	rs7526605	C	T	103640813	0.4344	3.56641e-05	-0.0129691	0.00313725	0.656057	COL11A1	66761	intergenic	1.29	6	5	1
1	11	rs12026245	rs6577363	G	A	103641167	0.4344	2.56145e-06	-0.01403	0.0029831	0.656057	COL11A1	67115	intergenic	1.279	6	5	1
1	11	rs12026245	rs7536068	T	C	103643595	0.4344	NA	NA	NA	0.656057	COL11A1	69543	intergenic	0.239	6	5	0
1	11	rs12026245	rs11164711	G	A	103645060	0.4344	3.26474e-05	0.0130325	0.0031372	0.656057	COL11A1	71008	intergenic	0.321	6	5	1
1	11	rs12026245	rs6673916	C	T	103645603	0.4553	NA	NA	NA	0.700561	COL11A1	71551	intergenic	0.078	6	5	1
1	11	rs12026245	rs6674625	C	A	103646247	0.4344	2.56145e-06	0.01403	0.0029831	0.656057	COL11A1	72195	intergenic	5.565	4	5	1
1	11	rs12026245	rs7517870	C	A	103647740	0.4344	0.00401731	0.0130876	0.00454935	0.656057	COL11A1	73688	intergenic	0.496	6	5	1
1	11	rs12026245	rs12739207	G	C	103649397	0.4781	4.81253e-06	-0.0140259	0.00306724	1	COL11A1	75345	intergenic	0.138	6	5	0
1	11	rs12026245	rs9651151	G	A	103650560	0.4344	3.68622e-05	0.0129451	0.0031372	0.656057	COL11A1	76508	intergenic	1.651	7	5	1
1	11	rs12026245	rs10874695	T	A	103651017	0.4344	3.425e-05	-0.0129979	0.00313717	0.656057	COL11A1	76965	intergenic	1.009	6	5	1
1	11	rs12026245	rs12569258	G	A	103651212	0.4682	2.68484e-05	-0.0128791	0.00306742	0.951769	COL11A1	77160	intergenic	4.733	7	5	0
1	11	rs12026245	rs9651143	G	T	103651349	0.4344	3.65927e-05	0.0129503	0.00313717	0.656057	COL11A1	77297	intergenic	0.71	7	5	1
1	11	rs12026245	rs9651144	T	A	103651484	0.4344	3.06752e-06	0.0139196	0.00298303	0.656057	COL11A1	77432	intergenic	4.119	6	5	1
1	11	rs12026245	rs35408333	C	T	103653437	0.4781	4.73555e-06	-0.0140362	0.00306724	1	COL11A1	79385	intergenic	3.202	3b	5	0
1	11	rs12026245	rs6699034	C	A	103654447	0.4354	4.24152e-06	-0.0140717	0.0030596	0.657845	COL11A1	80395	intergenic	1.502	6	5	1
1	11	rs12026245	rs11164719	C	T	103654898	0.4781	1.24937e-07	-0.0154182	0.00291673	1	COL11A1	80846	intergenic	1.373	5	5	0
1	11	rs12026245	rs35286522	G	A	103655246	0.4781	4.79317e-06	-0.0140283	0.00306721	1	COL11A1	81194	intergenic	6.718	5	5	0
1	11	rs12026245	rs2178162	G	T	103655394	0.4354	3.6325e-05	0.012956	0.00313728	0.657845	COL11A1	81342	intergenic	0.054	NA	5	1
1	11	rs12026245	rs11164720	C	T	103656468	0.4334	2.17258e-06	-0.0141525	0.00298786	0.653107	COL11A1	82416	intergenic	6.569	5	5	1
1	11	rs12026245	rs1528204	C	T	103656578	0.4334	2.15425e-06	-0.0141565	0.00298762	0.653107	COL11A1	82526	intergenic	18.42	NA	5	1
1	11	rs12026245	rs1881272	G	A	103656944	0.4781	1.89837e-07	-0.0151923	0.00291654	1	COL11A1	82892	intergenic	1.922	NA	5	0
1	11	rs12026245	rs1881271	G	A	103656993	0.4781	1.86354e-07	-0.0152025	0.00291657	1	COL11A1	82941	intergenic	3.505	NA	5	0
1	11	rs12026245	rs11164721	C	T	103657314	0.4354	2.25694e-06	0.0141069	0.00298311	0.657845	COL11A1	83262	intergenic	6.373	7	5	1
1	11	rs12026245	rs12075811	G	A	103657381	0.4354	2.52931e-06	-0.0140378	0.00298311	0.657845	COL11A1	83329	intergenic	3.795	6	5	1
1	11	rs12026245	rs11586799	G	C	103657530	0.4781	1.80407e-07	0.01522	0.00291655	1	COL11A1	83478	intergenic	5.255	7	5	0
1	11	rs12026245	rs1528203	C	T	103658373	0.4354	2.56145e-06	-0.0140302	0.00298314	0.657845	COL11A1	84321	intergenic	2.33	NA	5	1
1	11	rs12026245	rs12032097	C	T	103658650	0.4781	2.34553e-06	0.0144806	0.0030672	1	COL11A1	84598	intergenic	11.66	6	5	0
1	11	rs12026245	rs954564	G	A	103658924	0.4781	4.64099e-06	-0.014049	0.0030672	1	COL11A1	84872	intergenic	2.995	7	5	0
1	11	rs12026245	rs954565	G	T	103658983	0.4354	3.55333e-05	-0.0129717	0.00313724	0.657845	COL11A1	84931	intergenic	2.65	6	5	1
1	11	rs12026245	rs954566	G	A	103659043	0.4354	2.53998e-06	0.0140348	0.00298303	0.657845	COL11A1	84991	intergenic	1.54	7	5	1
1	11	rs12026245	rs2178161	G	A	103660112	0.4781	4.21172e-06	-0.0141111	0.0030672	1	COL11A1	86060	intergenic	0.63	NA	5	0
1	11	rs12026245	rs9943066	G	A	103660219	0.4354	3.56641e-05	-0.0129691	0.00313724	0.657845	COL11A1	86167	intergenic	3.274	6	5	1
1	11	rs12026245	rs11164722	T	A	103660599	0.4364	3.86604e-05	-0.0129108	0.00313723	0.654013	COL11A1	86547	intergenic	1.934	7	5	1
1	11	rs12026245	rs1406126	C	T	103660922	0.4354	3.9087e-05	0.0129028	0.00313721	0.657845	COL11A1	86870	intergenic	5.868	NA	5	1
1	11	rs12026245	rs1918885	G	A	103661245	0.4354	3.64586e-05	0.0129531	0.00313723	0.657845	COL11A1	87193	intergenic	3.357	NA	5	1
1	11	rs12026245	rs10493992	C	T	103661403	0.4334	6.95586e-06	-0.0135691	0.00301868	0.653107	COL11A1	87351	intergenic	1.593	6	5	1
1	11	rs12026245	rs113312693	C	T	103661562	0.4344	0.0156515	0.0109832	0.00454425	0.654885	COL11A1	87510	intergenic	0.88	6	5	1
[truncated: 25,259 more rows]

## Sheet: Supplementary Table 3.
Supplementary Table 3. Showing the significant genomic loci in the current study as well as those derived using the Okbay and Sniekers summary statistics. In all cases FUMA was used to derive the independent loci associated with each phenotype.
Order	Chromosome	Genomic Locus													Okbay										Sniekers
1	1	1	Independent significant SNPs	Tagged SNPs	bp position of the tagged SNPs	P-value of tagged SNP		Loci overlap with Okbay/Sniekers				Chromosome	Genomic Locus	Independent significant SNPs	Tagged SNPs	bp position of the tagged SNPs	P-value of tagged SNP		Loci overlap with Current study				chr	GenomicLocus	IndSigSNP	rsID	pos	gwasP		Loci overlap with Current study
2	1	1	rs6689263	rs112322975	20775499	1.30756e-08		No				1	1	rs2782653	rs2992038	43949718	5.948e-07		Yes				1	1	rs12744310	rs12035012	41750648	1.201e-08		Yes
3	1	1	rs6689263	rs74335351	20777021	1.46459e-08		No				1	1	rs2782653	rs2992037	43949810	2.495e-08		Yes				1	1	rs12744310	rs12029950	41753165	4.789e-08		Yes
4	1	1	rs6689263	rs371631131	20780762	NA		No				1	1	rs2782653	rs2782653	43950265	5.681e-09		Yes				1	1	rs12744310	rs35318047	41755166	2.328e-07		Yes
5	1	1	rs6689263	rs374619151	20780763	NA		No				1	1	rs12076635	rs2842192	43970297	1.409e-08		Yes				1	1	rs12744310	rs35493284	41755189	2.015e-07		Yes
6	1	1	rs6689263	rs111068868	20780766	NA		No				1	1	rs34898652	rs34898652	43974091	9.716e-11		Yes				1	1	rs12744310	rs12027685	41756298	4.676e-08		Yes
7	1	1	rs6689263	rs112662287	20786824	6.89927e-09		No				1	1	rs12076635	rs882464	43974764	1.508e-08		Yes				1	1	rs12744310	rs12024413	41756416	4.315e-08		Yes
8	1	1	rs6689263	rs77167727	20790806	7.62804e-09		No				1	1	rs12076635	rs2819341	43976157	1.613e-08		Yes				1	1	rs12744310	rs34027267	41756677	2.718e-07		Yes
9	1	1	rs6689263	rs112660177	20796219	5.78355e-09		No				1	1	rs12076635	rs10789434	43976621	1.584e-08		Yes				1	1	rs12744310	rs11209802	41756826	NA		Yes
10	1	1	rs6689263	rs74335325	20800758	1.01251e-08		No				1	1	rs34898652	rs11210860	43982527	9.729e-11		Yes				1	1	rs12744310	rs12025254	41756906	2.607e-07		Yes
11	1	1	rs6689263	rs75810319	20807073	1.11e-09		No				1	1	rs34898652	rs2152113	43983569	1.353e-10		Yes				1	1	rs12744310	rs12722758	41757015	3.919e-08		Yes
12	1	1	rs12072199	rs56127503	20814444	1.01862e-09		No				1	1	rs34898652	rs11577403	43989773	1.814e-10		Yes				1	1	rs12744310	rs12723893	41757040	1.184e-08		Yes
13	1	1	rs12072199	rs56100950	20816766	1.17458e-09		No				1	1	rs12076635	rs2819330	44002957	3.073e-08		Yes				1	1	rs12744310	rs12035913	41757057	4.351e-08		Yes
14	1	1	rs12072199	rs12085103	20817385	1.12017e-09		No				1	1	rs12076635	rs2782639	44006339	7.122e-09		Yes				1	1	rs12744310	rs1343776	41757718	5.226e-08		Yes
15	1	1	rs12072199	rs10916805	20818659	8.78257e-10		No				1	1	rs34898652	rs2842189	44007648	1.396e-10		Yes				1	1	rs12744310	rs1343775	41757993	5.451e-08		Yes
16	1	1	rs6689263	rs77645371	20818683	9.29393e-10		No				1	1	rs34898652	rs2782640	44009033	4.321e-10		Yes				1	1	rs12744310	rs12749636	41758446	2.6e-07		Yes
17	1	1	rs12072199	rs76480145	20821180	2.74604e-09		No				1	1	rs34898652	rs951740	44011737	5.725e-10		Yes				1	1	rs12744310	rs60552457	41759499	2.646e-07		Yes
18	1	1	rs12072199	rs74720529	20821534	2.03132e-09		No				1	1	rs12076635	rs1889588	44012923	1.963e-09		Yes				1	1	rs12744310	rs12739950	41759891	3.843e-08		Yes
19	1	1	rs12072199	rs12076947	20821965	7.82047e-10		No				1	1	rs34898652	rs2782641	44013355	7.406e-10		Yes				1	1	rs12744310	rs12740093	41760001	4.438e-08		Yes
20	1	1	rs12072199	rs6658554	20824366	2.60801e-09		No				1	1	rs34898652	rs2842188	44014280	4.554e-10		Yes				1	1	rs12744310	rs12038894	41760207	1.62e-07		Yes
21	1	1	rs6689263	rs1044332	20826243	3.61059e-09		No				1	1	rs34898652	rs2819333	44014573	6.325e-10		Yes				1	1	rs12744310	rs12038924	41760317	4.71e-08		Yes
22	1	1	rs6689263	rs111270978	20829303	4.28627e-08		No				1	1	rs34898652	rs2819334	44014735	5.199e-10		Yes				1	1	rs12744310	rs12032514	41760562	4.426e-08		Yes
23	1	1	rs6689263	rs17412284	20830127	4.19775e-09		No				1	1	rs34898652	rs2819335	44014825	5.763e-10		Yes				1	1	rs12744310	rs12039767	41760860	4.012e-08		Yes
24	1	1	rs12072199	rs80274432	20831301	3.00843e-09		No				1	1	rs34898652	rs2842187	44014949	2.626e-10		Yes				1	1	rs12744310	rs12731400	41761352	4.31e-08		Yes
25	1	1	rs6689263	rs76674902	20831675	5.30861e-08		No				1	1	rs34898652	rs2819336	44015809	6.117e-11		Yes				1	1	rs12744310	rs12032756	41761429	4.595e-08		Yes
26	1	1	rs12072199	rs12566937	20832674	6.75522e-10		No				1	1	rs34898652	rs11580258	44016015	2.928e-10		Yes				1	1	rs12744310	rs55859000	41761441	2.818e-07		Yes
27	1	1	rs12072199	rs6669244	20834789	7.61155e-10		No				1	1	rs12076635	rs2819339	44018604	2.772e-09		Yes				1	1	rs12744310	rs12031068	41761715	2.737e-07		Yes
28	1	1	rs12072199	rs79759487	20835407	2.8283e-09		No				1	1	rs34898652	rs2842185	44019731	3.015e-10		Yes				1	1	rs12744310	rs12040690	41761737	3.096e-07		Yes
29	1	1	rs12072199	rs17412396	20835492	2.8283e-09		No				1	1	rs12076635	rs2842183	44020394	2.983e-09		Yes				1	1	rs12744310	rs12030372	41762029	5.28e-08		Yes
30	1	1	rs6689263	rs111700084	20837080	7.21269e-08		No				1	1	rs12076635	rs2842181	44020528	NA		Yes				1	1	rs12744310	rs12032162	41762935	4.299e-08		Yes
31	1	1	rs12072199	rs12057500	20837289	3.47328e-09		No				1	1	rs12076635	rs10890253	44021456	2.665e-09		Yes				1	1	rs12744310	rs12031417	41763028	2.577e-07		Yes
32	1	1	rs12072199	rs17403898	20837541	3.65568e-09		No				1	1	rs34898652	rs2842178	44022027	6.735e-10		Yes				1	1	rs12744310	rs12037560	41763891	4.052e-08		Yes
33	1	1	rs6689263	rs111722163	20841953	4.48271e-06		No				1	1	rs12076635	rs2494995	44022303	1.838e-09		Yes				1	1	rs12744310	rs12037588	41763955	3.089e-07		Yes
34	1	1	rs12072199	rs12094563	20844074	3.28287e-09		No				1	1	rs12076635	rs2842176	44022534	3.371e-09		Yes				1	1	rs12744310	rs12037657	41764175	1.956e-08		Yes
35	1	1	rs6689263	rs112684754	20846625	5.51357e-08		No				1	1	rs12076635	rs2842175	44023615	2.185e-09		Yes				1	1	rs12744310	rs36143444	41764310	1.614e-07		Yes
36	1	1	rs12072199	rs77280889	20850250	4.2606e-09		No				1	1	rs12076635	rs11580074	44024484	3.126e-09		Yes				1	1	rs12744310	rs12027990	41764437	2.818e-07		Yes
37	1	1	rs12072199	rs7544348	20851834	4.84776e-10		No				1	1	rs34898652	rs11210869	44026040	2.705e-10		Yes				1	1	rs12744310	rs12028010	41764471	5.927e-09		Yes
38	1	1	rs12072199	rs7552144	20851931	2.20272e-09		No				1	1	rs12076635	rs10789435	44026053	3.235e-09		Yes				1	1	rs12744310	rs34190295	41765879	1.621e-07		Yes
39	1	1	rs12072199	rs7530736	20852207	4.04887e-09		No				1	1	rs12076635	rs3000761	44026089	2.495e-09		Yes				1	1	rs12744310	rs34961305	41765944	1.128e-07		Yes
40	1	1	rs6689263	rs77547636	20853036	6.69034e-08		No				1	1	rs12076635	rs68191270	44026180	2.335e-09		Yes				1	1	rs12744310	rs35812095	41766074	1.466e-07		Yes
41	1	1	rs12072199	rs10916807	20855188	1.57388e-09		No				1	1	rs12076635	rs12076635	44026656	1.648e-09		Yes				1	1	rs12744310	rs2364535	41766236	1.381e-08		Yes
42	1	1	rs12072199	rs10916808	20855542	4.4831e-09		No				1	1	rs34898652	rs61769611	44028913	2.466e-10		Yes				1	1	rs12744310	rs12030762	41766761	1.398e-08		Yes
43	1	1	rs12072199	rs10916809	20855879	5.1205e-10		No				1	1	rs12076635	rs2842194	44028962	2.737e-09		Yes				1	1	rs12744310	rs35529558	41767022	1.701e-07		Yes
44	1	1	rs12072199	rs10916810	20856037	5.37872e-10		No				1	1	rs11210887	rs11210871	44029353	6.835e-09		Yes				1	1	rs12744310	rs12034357	41768229	1.367e-08		Yes
45	1	1	rs12072199	rs11811983	20856845	2.19881e-09		No				1	1	rs12076635	rs10890255	44031493	6.04e-09		Yes				1	1	rs12744310	rs7553908	41768241	1.25e-07		Yes
46	1	1	rs12072199	rs6698887	20857064	7.86292e-10		No				1	1	rs12076635	rs2478978	44031657	3.889e-09		Yes				1	1	rs12744310	rs12031169	41768251	1.31e-08		Yes
47	1	1	rs12072199	rs6690792	20857361	3.24936e-09		No				1	1	rs34898652	rs11586016	44031793	3.784e-10		Yes				1	1	rs12744310	rs12041533	41768271	2.657e-08		Yes
48	1	1	rs12072199	rs77110732	20857643	3.11862e-09		No				1	1	rs12076635	rs12089622	44033768	7.266e-06		Yes				1	1	rs12744310	rs35502198	41768541	9.414e-08		Yes
49	1	1	rs6689263	rs75492067	20860147	4.91366e-08		No				1	1	rs673253	rs4660736	44034901	3.282e-09		Yes				1	1	rs12744310	rs34862272	41768653	1.242e-07		Yes
50	1	1	rs6689263	rs17404136	20861033	4.70176e-09		No				1	1	rs12076635	rs2842186	44035093	9.459e-09		Yes				1	1	rs12744310	rs34796305	41769045	1.236e-07		Yes
51	1	1	rs12072199	rs12070795	20863796	4.278e-08		No				1	1	rs34898652	rs943513	44035472	9.096e-10		Yes				1	1	rs12744310	rs55707527	41769113	6.281e-07		Yes
52	1	1	rs6689263	rs112214119	20864743	4.0354e-05		No				1	1	rs34898652	rs1887402	44036085	6.709e-10		Yes				1	1	rs12744310	rs36060279	41769114	6.338e-07		Yes
53	1	1	rs6689263	rs113923880	20864746	4.28133e-05		No				1	1	rs11210887	rs3001723	44037685	8.441e-08		Yes				1	1	rs12744310	rs35972058	41769146	7.66e-07		Yes
54	1	1	rs12072199	rs12073420	20871181	3.35166e-10		No				1	1	rs12076635	rs2819340	44039710	5.868e-09		Yes				1	1	rs12744310	rs12032906	41769158	7.299e-08		Yes
55	1	1	rs6689263	rs111235962	20871750	2.39708e-09		No				1	1	rs34898652	rs2842171	44039850	8.035e-10		Yes				1	1	rs12744310	rs34315814	41769172	3.365e-07		Yes
56	1	1	rs12072199	rs112456461	20873804	1.80734e-09		No				1	1	rs12076635	rs10789436	44040966	4.169e-09		Yes				1	1	rs12744310	rs12032191	41769218	1.303e-07		Yes
57	1	1	rs12072199	rs12074493	20875189	NA		No				1	1	rs12076635	rs650729	44042539	6.012e-09		Yes				1	1	rs12744310	rs12032215	41769334	2.329e-07		Yes
58	1	1	rs12072199	rs4610976	20875420	2.1567e-09		No				1	1	rs12076635	rs663618	44043105	4.462e-09		Yes				1	1	rs12744310	rs12035353	41769337	2.472e-07		Yes
59	1	1	rs6689263	rs4615814	20875459	2.4726e-09		No				1	1	rs673253	rs552638	44043392	3.317e-10		Yes				1	1	rs12744310	rs2364534	41770055	9.916e-08		Yes
60	1	1	rs6689263	rs74701752	20875676	2.94635e-09		No				1	1	rs12076635	rs2004899	44045465	3.745e-09		Yes				1	1	rs12744310	rs2364533	41770083	9.142e-08		Yes
61	1	1	rs12072199	rs12075943	20876208	5.77157e-10		No				1	1	rs34898652	rs1808730	44045528	1.839e-10		Yes				1	1	rs12744310	rs2364532	41770191	0.0003105		Yes
62	1	1	rs12072199	rs12069779	20877026	9.81608e-10		No				1	1	rs34898652	rs3791134	44049156	3.921e-10		Yes				1	1	rs12744310	rs68132196	41770620	1.179e-07		Yes
63	1	1	rs12072199	rs12072199	20877812	2.19887e-10		No				1	1	rs673253	rs3791136	44049947	3.108e-10		Yes				1	1	rs12744310	rs56381773	41770718	1.199e-07		Yes
64	1	1	rs12072199	rs10916812	20878201	1.36801e-09		No				1	1	rs12076635	rs3791137	44050004	4.498e-09		Yes				1	1	rs12744310	rs56096486	41771230	1.206e-07		Yes
65	1	1	rs12072199	rs6675648	20878692	1.3752e-09		No				1	1	rs12076635	rs3791138	44050027	2.927e-09		Yes				1	1	rs12744310	rs57529969	41771683	1.276e-07		Yes
66	1	1	rs12072199	rs111802442	20879156	1.44165e-09		No				1	1	rs12076635	rs3828150	44050856	5.136e-09		Yes				1	1	rs12744310	rs60825180	41771744	1.206e-07		Yes
67	1	1	rs12072199	rs74058407	20880905	1.51915e-09		No				1	1	rs673253	rs6698389	44051574	2.669e-10		Yes				1	1	rs12744310	rs61477144	41771793	1.236e-07		Yes
68	1	1	rs12072199	rs3795509	20881309	2.14254e-09		No				1	1	rs34898652	rs61769642	44051630	3.162e-10		Yes				1	1	rs12744310	rs7521544	41772126	1.425e-08		Yes
69	1	1	rs12072199	rs10799637	20881754	1.20591e-09		No				1	1	rs34898652	rs3791139	44051771	2.86e-10		Yes				1	1	rs12744310	rs7513682	41772167	1.236e-07		Yes
70	1	1	rs6689263	rs6689263	20882523	3.15851e-10		No				1	1	rs673253	rs3791140	44051778	2.567e-10		Yes				1	1	rs12744310	rs7556585	41772417	2.65e-07		Yes
71	1	1	rs6689263	rs6676960	20882712	3.70347e-09		No				1	1	rs673253	rs501299	44051834	2.67e-10		Yes				1	1	rs12744310	rs12038386	41772442	1.559e-07		Yes
72	1	1	rs12072199	rs6691916	20882766	1.70421e-09		No				1	1	rs12076635	rs10890261	44052377	6.59e-09		Yes				1	1	rs12744310	rs11209838	41772957	0.0002823		Yes
73	1	1	rs6689263	rs6702976	20882794	2.45471e-09		No				1	1	rs58097944	rs58097944	44054994	3.346e-09		Yes				1	1	rs12744310	rs56409354	41772971	1.1e-07		Yes
74	1	1	rs6689263	rs60860959	20882864	1.24635e-09		No				1	1	rs12076635	rs573350	44057950	3.83e-09		Yes				1	1	rs12744310	rs11209839	41773004	4.764e-05		Yes
75	1	1	rs6689263	rs76440167	20883582	1.74627e-09		No				1	1	rs673253	rs605709	44058467	3.092e-10		Yes				1	1	rs12744310	rs34008156	41773182	1.245e-07		Yes
76	1	1	rs6689263	rs79582714	20883608	3.04331e-09		No				1	1	rs673253	rs72673082	44059242	3.357e-10		Yes				1	1	rs12744310	rs12744310	41773502	4.201e-09		Yes
77	1	1	rs17414302	rs76992245	20914745	9.96336e-08		No				1	1	rs673253	rs583040	44060483	2.925e-10		Yes				1	1	rs12744310	rs56077539	41773942	1.253e-07		Yes
78	1	1	rs17414302	rs74056307	20956760	1.82163e-09		No				1	1	rs12076635	rs674725	44061795	7.432e-09		Yes				1	1	rs12744310	rs55892603	41773994	1.245e-07		Yes
79	1	1	rs17414302	rs71653623	20975168	1.8646e-07		No				1	1	rs673253	rs673253	44062154	8.275e-10		Yes				1	1	rs12744310	rs532841715	41774019	1.245e-07		Yes
80	1	2	rs17414302	rs17414302	20976535	7.46751e-10		No				1	1	rs673253	rs673242	44062159	4.056e-10		Yes				1	1	rs12744310	rs552847408	41774020	1.245e-07		Yes
81	1	2	rs945213	rs28555101	32044601	NA		No				1	1	rs673253	rs56175694	44065148	4.577e-10		Yes				1	1	rs12744310	rs566110206	41774025	1.245e-07		Yes
82	1	2	rs945213	rs945214	32047305	NA		No				1	1	rs673253	rs596522	44066424	5.503e-10		Yes				1	1	rs12744310	rs55929643	41774212	1.156e-07		Yes
83	1	2	rs945213	rs945213	32047632	8.67066e-09		No				1	1	rs12076635	rs530373	44070032	1.747e-09		Yes				1	1	rs12744310	rs34759578	41774350	1.312e-07		Yes
84	1	2	rs4949448	rs4949448	32062066	1.74127e-09		No				1	1	rs673253	rs17371903	44070691	1.39e-09		Yes				1	1	rs12744310	rs72665690	41775236	2.398e-07		Yes
85	1	2	rs2292989	rs6682016	32064903	7.40298e-12		No				1	1	rs12076635	rs631248	44071221	6.734e-09		Yes				1	1	rs12744310	rs72665691	41775245	2.666e-07		Yes
86	1	2	rs4949454	rs11581611	32065385	4.16998e-10		No				1	1	rs12076635	rs539096	44072420	1.674e-08		Yes				1	1	rs12744310	rs72665692	41775379	1.837e-07		Yes
87	1	2	rs4949454	rs11579820	32065460	9.42395e-11		No				1	1	rs12076635	rs519669	44075505	4.742e-09		Yes				1	1	rs12744310	rs72665694	41775384	1.837e-07		Yes
88	1	2	rs4949454	rs12032260	32068570	9.90096e-05		No				1	1	rs11210887	rs11210887	44076019	4.356e-08		Yes				1	1	rs12744310	rs72665696	41775429	1.469e-07		Yes
89	1	2	rs4949454	rs190639719	32068572	2.64341e-05		No				1	1	rs11210887	rs549845	44076469	5.775e-08		Yes				1	1	rs12744310	rs72665698	41775589	1.37e-07		Yes
90	1	2	rs2292989	rs7523616	32068677	2.82523e-12		No				1	1	rs11210887	rs499257	44078384	7.718e-07		Yes				1	1	rs12744310	rs12751511	41776403	1.287e-08		Yes
91	1	2	rs4949454	rs10914448	32068843	6.2898e-11		No				1	1	rs12410444	rs3791151	44078602	3.856e-09		Yes				1	1	rs12744310	rs34073585	41777199	1.256e-07		Yes
92	1	2	rs4949454	rs6681414	32070234	4.27131e-11		No				1	1	rs11210887	rs603542	44079411	6.134e-07		Yes				1	1	rs12744310	rs12756822	41777327	1.296e-08		Yes
93	1	2	rs4949454	rs4949218	32070519	6.54301e-11		No				1	1	rs12410444	rs55684236	44080009	3.384e-09		Yes				1	1	rs12744310	rs12036554	41777989	3.95e-07		Yes
94	1	2	rs2292989	rs4949219	32070766	9.77567e-13		No				1	1	rs12076635	rs588657	44080412	1.274e-07		Yes				1	1	rs12744310	rs12036555	41777990	4.751e-07		Yes
95	1	2	rs2292989	rs6664789	32072406	2.01533e-12		No				1	1	rs12076635	rs513373	44081389	1.204e-05		Yes				1	1	rs12744310	rs1892417	41779673	4.152e-08		Yes
96	1	2	rs2292989	rs6680160	32072737	2.40126e-12		No				1	1	rs12076635	rs516790	44081712	1.221e-07		Yes				1	1	rs12744310	rs1892419	41781151	9.935e-08		Yes
97	1	2	rs4949454	rs7525618	32073766	5.68189e-11		No				1	1	rs11210935	rs516921	44081762	0.0001341		Yes				1	1	rs12744310	rs1892420	41781410	1.125e-06		Yes
98	1	2	rs4949454	rs10914451	32073908	2.05397e-10		No				1	1	rs12076635	rs517849	44081873	1.852e-07		Yes				1	1	rs12744310	rs28541673	41781994	1.188e-06		Yes
99	1	2	rs4949454	rs10798876	32074514	5.33909e-11		No				1	1	rs12076635	rs667676	44082216	1.241e-07		Yes				1	1	rs12744310	rs12724625	41782270	2.451e-07		Yes
100	1	2	rs4949454	rs10914452	32074575	1.94413e-10		No				1	1	rs11210887	rs653953	44083015	8.305e-07		Yes				1	1	rs12744310	rs12041352	41782781	2.372e-07		Yes
101	1	2	rs2292989	rs10798877	32074747	2.22003e-12		No				1	1	rs12076635	rs571862	44083110	1.445e-07		Yes				1	1	rs12744310	rs28566545	41783233	1.39e-06		Yes
102	1	2	rs2292989	rs10914453	32075036	7.73131e-13		No				1	1	rs12076635	rs641365	44083507	1.479e-07		Yes				1	1	rs12744310	rs16828067	41783552	1.72e-06		Yes
103	1	2	rs4949454	rs2152110	32076144	5.33909e-11		No				1	1	rs12076635	rs641351	44083519	1.684e-07		Yes				1	1	rs12744310	rs16828071	41783603	1.357e-06		Yes
104	1	2	rs2292989	rs1464306	32076261	2.05224e-12		No				1	1	rs12076635	rs639929	44083874	1.424e-07		Yes				1	1	rs12744310	rs2363810	41783873	3.532e-07		Yes
105	1	2	rs4949454	rs10914454	32078940	4.11201e-11		No				1	1	rs12076635	rs1143701	44084739	1.722e-07		Yes				1	1	rs12744310	rs67483852	41784465	1.386e-06		Yes
106	1	2	rs4949454	rs3753614	32081785	4.45511e-10		No				1	1	rs12076635	rs568639	44086080	1.21e-05		Yes				1	1	rs12744310	rs36015391	41784805	1.374e-06		Yes
107	1	2	rs4949454	rs3753613	32082000	2.14786e-11		No				1	1	rs11210887	rs1143702	44086831	8.735e-07		Yes				1	1	rs12744310	rs28399806	41784971	1.13e-06		Yes
108	1	2	rs4949454	rs3753612	32082410	2.03812e-11		No				1	1	rs12076635	rs673485	44087496	1.211e-06		Yes				1	1	rs12744310	rs12047875	41785176	2.235e-07		Yes
109	1	2	rs2292989	rs3753611	32082486	1.02502e-12		No				1	1	rs12076635	rs643445	44089632	1.926e-07		Yes				1	1	rs12744310	rs35932978	41785445	1.243e-06		Yes
110	1	2	rs4949454	rs11589306	32082822	4.57064e-11		No				1	1	rs12076635	rs559575	44089940	1.982e-07		Yes				1	1	rs12744310	rs12042464	41786854	3.276e-07		Yes
111	1	2	rs2292989	rs11807225	32083193	2.70434e-12		No				1	1	rs12076635	rs531459	44090675	1.868e-07		Yes				1	1	rs12744310	rs35021924	41786907	1.158e-06		Yes
112	1	2	rs4949454	rs12740754	32083273	3.99613e-05		No				1	1	rs12076635	rs628342	44090736	1.868e-07		Yes				1	1	rs12744310	rs12043581	41788265	2.137e-07		Yes
113	1	2	rs4949454	rs1056526	32084904	3.28495e-11		No				1	1	rs12076635	rs2916568	44091274	1.808e-07		Yes				1	1	rs12744310	rs35592291	41791271	9.473e-07		Yes
114	1	2	rs2292989	rs11575883	32085485	1.87482e-11		No				1	1	rs12076635	rs10890268	44095108	1.813e-07		Yes				1	1	rs12744310	rs2363811	41791865	1.909e-07		Yes
115	1	2	rs4949454	rs968335	32085776	7.75898e-12		No				1	1	rs12410444	rs12405972	44097438	2.019e-09		Yes				1	1	rs12744310	rs12026778	41792274	2.262e-07		Yes
116	1	2	rs2292989	rs10753257	32086089	1.37084e-11		No				1	1	rs12076635	rs2970609	44097514	1.55e-07		Yes				1	1	rs12744310	rs4453028	41792523	1.535e-07		Yes
117	1	2	rs2292989	rs2280386	32086912	2.38511e-13		No				1	1	rs11210887	rs2970610	44097530	7.181e-07		Yes				1	1	rs12744310	rs4406620	41792765	2.275e-07		Yes
118	1	2	rs2292989	rs10914456	32088171	1.03957e-12		No				1	1	rs12410444	rs61769649	44098506	3.128e-09		Yes				1	1	rs12744310	rs35436312	41793358	1.193e-06		Yes
119	1	2	rs2292989	rs4949449	32088534	1.26273e-11		No				1	1	rs12076635	rs6657348	44098651	2.011e-07		Yes				1	1	rs12744310	rs1316274	41793658	2.275e-07		Yes
120	1	2	rs2292989	rs4949450	32088675	2.53561e-13		No				1	1	rs12076635	rs55656032	44098739	7.988e-09		Yes				1	1	rs12744310	rs12037129	41794301	1.746e-07		Yes
121	1	2	rs2292989	rs4949451	32088913	NA		No				1	1	rs12076635	rs56201009	44098746	NA		Yes				1	1	rs12744310	rs17362424	41794403	2.576e-07		Yes
122	1	2	rs4949454	rs3134718	32089839	6.80799e-12		No				1	1	rs12076635	rs585711	44099863	2.476e-07		Yes				1	1	rs12744310	rs72667608	41794773	8.379e-07		Yes
123	1	2	rs2292989	rs6663012	32091779	1.38251e-12		No				1	1	rs12076635	rs585652	44099910	2.419e-07		Yes				1	1	rs12744310	rs72667610	41794810	9.452e-07		Yes
124	1	2	rs2292989	rs2271933	32092525	5.42004e-13		No				1	1	rs11210887	rs11210892	44100084	6.047e-07		Yes				1	1	rs12744310	rs35410722	41796264	1.086e-06		Yes
125	1	2	rs4949454	rs2176807	32092735	4.40913e-13		No				1	1	rs12076635	rs501861	44101440	1.4e-05		Yes				1	1	rs12744310	rs34539673	41796817	1.019e-06		Yes
126	1	2	rs2292989	rs871634	32093167	8.96069e-14		No				1	1	rs12410444	rs35393217	44101648	8.1e-09		Yes				1	1	rs12744310	rs12040046	41797583	2.259e-07		Yes
127	1	2	rs4949454	rs6703093	32093561	4.7271e-13		No				1	1	rs12076635	rs664728	44101714	2.056e-07		Yes				1	1	rs12744310	rs35690915	41797999	9.472e-07		Yes
128	1	2	rs4949448	rs10914457	32094261	2.27647e-09		No				1	1	rs12076635	rs664336	44101800	2.042e-07		Yes				1	1	rs12744310	rs12728217	41798269	9.472e-07		Yes
129	1	2	rs4949454	rs1061770	32096265	4.76961e-12		No				1	1	rs12076635	rs530201	44102257	1.961e-07		Yes				1	1	rs12744310	rs12752553	41798517	9.968e-07		Yes
130	1	2	rs2292989	rs10914458	32096746	3.12535e-12		No				1	1	rs12410444	rs35290231	44103033	1.055e-08		Yes				1	1	rs12744310	rs12732820	41798773	2.292e-07		Yes
131	1	2	rs2292989	rs10798879	32096815	2.27836e-13		No				1	1	rs12076635	rs2970606	44103498	1.98e-07		Yes				1	1	rs12744310	rs12045184	41799611	8.703e-07		Yes
132	1	2	rs4949454	rs10914459	32096918	4.28458e-12		No				1	1	rs12076635	rs564318	44103714	2.878e-07		Yes				1	1	rs12744310	rs12724690	41800257	2.487e-07		Yes
133	1	2	rs2292989	rs10798880	32097088	3.73559e-14		No				1	1	rs12076635	rs11210897	44104455	0.003022		Yes				1	1	rs12744310	rs35464028	41800474	9.725e-07		Yes
134	1	2	rs4949454	rs4949454	32099041	2.43866e-13		No				1	1	rs12076635	rs11210898	44104461	NA		Yes				1	1	rs12744310	rs34152153	41801408	1.063e-06		Yes
135	1	2	rs2292989	rs10798881	32101775	2.56769e-13		No				1	1	rs12076635	rs11210899	44104466	0.02715		Yes				1	1	rs12744310	rs36040148	41801448	9.842e-07		Yes
136	1	2	rs4949454	rs7529064	32105192	2.72488e-12		No				1	1	rs12076635	rs12080079	44104574	1.156e-06		Yes				1	1	rs12744310	rs35807669	41801652	9.888e-07		Yes
137	1	2	rs2292989	rs6425777	32105447	1.63131e-11		No				1	1	rs12076635	rs486883	44105004	2.933e-07		Yes				1	1	rs12744310	rs12026404	41801912	8.584e-08		Yes
138	1	2	rs2292989	rs7546297	32106494	2.16704e-14		No				1	1	rs12076635	rs649504	44105948	2.912e-07		Yes				1	1	rs12744310	rs12047272	41801943	2.291e-07		Yes
139	1	2	rs2292989	rs6699558	32107622	1.15679e-11		No				1	1	rs12076635	rs574736	44106266	2.82e-07		Yes				1	1	rs12744310	rs12047161	41807528	2.71e-07		Yes
140	1	2	rs2292989	rs10798882	32108547	6.62146e-14		No				1	1	rs12076635	rs636547	44106516	3.129e-07		Yes				1	1	rs12744310	rs12757611	41808972	2.286e-07		Yes
141	1	2	rs2292989	rs7524405	32108579	5.88459e-14		No				1	1	rs12076635	rs581005	44106986	3.137e-07		Yes				1	1	rs12744310	rs12028244	41809162	9.167e-07		Yes
142	1	2	rs4949454	rs7549590	32109849	2.82497e-13		No				1	1	rs11210887	rs2367724	44107428	2.697e-05		Yes				1	1	rs12744310	rs12046670	41809312	2.737e-07		Yes
143	1	2	rs4949454	rs7542583	32110813	3.37703e-13		No				1	1	rs12076635	rs6429630	44107777	1.623e-05		Yes				1	1	rs12744310	rs12045979	41809477	1.225e-06		Yes
144	1	2	rs4949454	rs10914460	32113216	1.69231e-05		No				1	1	rs12076635	rs694197	44107956	1.281e-06		Yes				1	1	rs12744310	rs12047439	41809640	2.42e-07		Yes
145	1	2	rs4949454	rs10914461	32113217	7.85953e-11		No				1	1	rs12076635	rs483679	44108119	1.36e-06		Yes				1	1	rs12744310	rs12048805	41814276	7.876e-07		Yes
146	1	2	rs2292989	rs4949455	32114793	1.19791e-13		No				1	1	rs12076635	rs594293	44109199	3.008e-07		Yes				1	1	rs12744310	rs12048808	41814308	5.527e-07		Yes
147	1	2	rs4949454	rs2139539	32117779	5.16452e-13		No				1	1	rs11210887	rs607296	44109749	0.004543		Yes				1	1	rs12744310	rs12022655	41816319	1.683e-06		Yes
148	1	2	rs2292989	rs1061392	32118160	2.90242e-06		No				1	1	rs12076635	rs609171	44110216	5.086e-07		Yes				1	1	rs12744310	rs35030637	41816686	1.15e-06		Yes
149	1	2	rs4949454	rs3817398	32119431	6.52092e-13		No				1	1	rs12076635	rs620851	44110489	3.492e-07		Yes				1	1	rs12744310	rs12032040	41818307	1.609e-06		Yes
150	1	2	rs2292989	rs7545321	32122164	9.46763e-13		No				1	1	rs12076635	rs623965	44111187	3.746e-07		Yes				1	1	rs12744310	rs6660265	41818676	7.707e-07		Yes
151	1	2	rs4949454	rs56074668	32123801	1.22504e-11		No				1	1	rs12410444	rs55666439	44111212	3.053e-09		Yes				1	1	rs12744310	rs12024263	41820949	7.722e-07		Yes
152	1	2	rs4949454	rs10914462	32125943	5.17605e-13		No				1	1	rs12410444	rs61768370	44111963	3.563e-09		Yes				1	1	rs12744310	rs56044892	41830086	3.5e-07		Yes
153	1	2	rs41263967	rs41263967	32126135	8.42952e-10		No				1	1	rs12076635	rs72883034	44112379	1.211e-06		Yes				2	2	rs6746731	rs7590738	71525698	1.247e-07		Yes
154	1	2	rs4949454	rs2271927	32127911	3.6858e-13		No				1	1	rs12076635	rs602753	44113156	NA		Yes				2	2	rs6746731	rs4314015	71528309	1.948e-05		Yes
155	1	2	rs4949454	rs2271928	32127953	2.17955e-13		No				1	1	rs12076635	rs1314923	44113441	4.348e-07		Yes				2	2	rs6746731	rs12992283	71528646	0.0002295		Yes
156	1	2	rs4949454	rs1568396	32128283	0.000135949		No				1	1	rs12076635	rs617521	44114199	3.366e-07		Yes				2	2	rs6746731	rs7605066	71529331	3.089e-07		Yes
157	1	2	rs4949454	rs12032291	32129041	6.43977e-13		No				1	1	rs12076635	rs513862	44114405	3.903e-07		Yes				2	2	rs6746731	rs7609266	71530558	2.388e-05		Yes
158	1	2	rs4949454	rs1356803	32131163	1.01041e-11		No				1	1	rs12076635	rs519357	44115022	2.501e-06		Yes				2	2	rs6746731	rs6731420	71533300	9.067e-08		Yes
159	1	2	rs2292989	rs10914463	32132063	1.55588e-10		No				1	1	rs12076635	rs631758	44115054	6.553e-06		Yes				2	2	rs6746731	rs4852777	71534161	1.996e-07		Yes
160	1	2	rs2292989	rs2292988	32133737	1.9869e-14		No				1	1	rs12410444	rs517191	44116466	4.482e-09		Yes				2	2	rs6746731	rs4470366	71534617	2.423e-05		Yes
161	1	2	rs2292989	rs7512805	32134763	2.57384e-11		No				1	1	rs12410444	rs660899	44117006	5.524e-09		Yes				2	2	rs6746731	rs17743264	71534811	2.407e-06		Yes
162	1	2	rs2292989	rs6425778	32135022	2.8886e-12		No				1	1	rs12410444	rs61768371	44118406	1.297e-09		Yes				2	2	rs6746731	rs4852252	71539301	6.33e-07		Yes
163	1	2	rs4949454	rs7537646	32135495	3.50247e-11		No				1	1	rs58097944	rs597041	44118510	9.911e-05		Yes				2	2	rs6746731	rs6546683	71542781	2.116e-05		Yes
164	1	2	rs2292989	rs2292989	32135773	1.46015e-14		No				1	1	rs58097944	rs613976	44119997	2.428e-05		Yes				2	2	rs6746731	rs6546684	71542795	2.817e-05		Yes
165	1	2	rs4949454	rs1474182	32136398	9.38004e-13		No				1	1	rs12410444	rs2274465	44121557	3.793e-09		Yes				2	2	rs6746731	rs4852778	71544954	8.734e-08		Yes
166	1	2	rs4949459	rs1474181	32136610	4.94298e-12		No				1	1	rs12410444	rs11589584	44122473	4.072e-09		Yes				2	2	rs6746731	rs12464713	71553752	9.789e-08		Yes
167	1	2	rs4949459	rs909002	32139635	3.05273e-12		No				1	1	rs12076635	rs509173	44123502	3.56e-07		Yes				2	2	rs6746731	rs1861848	71555356	3.234e-05		Yes
168	1	2	rs2292989	rs4949456	32140039	3.80375e-13		No				1	1	rs11210935	rs559481	44123866	0.0001661		Yes				2	2	rs6746731	rs6744751	71556167	2.638e-05		Yes
169	1	2	rs2292989	rs4949457	32140053	3.05902e-14		No				1	1	rs12410444	rs61768372	44123988	4.753e-09		Yes				2	2	rs6746731	rs2287326	71559107	9.311e-08		Yes
170	1	2	rs4949459	rs10798883	32140305	6.62701e-12		No				1	1	rs12410444	rs11590619	44126709	9.227e-09		Yes				2	2	rs6746731	rs3771382	71559445	6.09e-08		Yes
171	1	2	rs4949459	rs2292993	32140733	4.05339e-12		No				1	1	rs12076635	rs1973512	44128047	6.18e-06		Yes				2	2	rs6746731	rs17743415	71562503	0.0001054		Yes
172	1	2	rs4949459	rs4949458	32142332	1.05583e-09		No				1	1	rs12410444	rs489319	44131794	1.25e-10		Yes				2	2	rs6746731	rs17692517	71563549	2.039e-05		Yes
173	1	2	rs4949459	rs4949459	32142354	6.6587e-10		No				1	1	rs12076635	rs607062	44133016	5.154e-08		Yes				2	2	rs6746731	rs3771379	71566841	5.714e-08		Yes
174	1	3	rs4949459	rs4949460	32143138	2.69472e-09		No				1	1	rs12410444	rs618678	44133299	1.055e-10		Yes				2	2	rs6746731	rs1990774	71568206	5.245e-08		Yes
175	1	3	rs1140227	rs35080169	41454959	7.67965e-08		Sniekers				1	1	rs12410444	rs3791033	44134077	1.006e-10		Yes				2	2	rs6746731	rs72839781	71569378	2.24e-05		Yes
176	1	3	rs1140227	rs12743340	41456032	4.67064e-08		Sniekers				1	1	rs12076635	rs586339	44137257	6.374e-08		Yes				2	2	rs6746731	rs200720648	71570994	3.235e-05		Yes
177	1	3	rs1140227	rs34502739	41459146	2.08057e-08		Sniekers				1	1	rs12410444	rs10789442	44140075	7.634e-10		Yes				2	2	rs6746731	rs6746731	71572917	4.878e-08		Yes
178	1	3	rs1140227	rs67450703	41460129	2.62676e-08		Sniekers				1	1	rs12410444	rs9787076	44141149	1.26e-10		Yes				2	2	rs6746731	rs3771376	71575259	6.7e-08		Yes
179	1	3	rs1140227	rs12749196	41460783	6.43073e-07		Sniekers				1	1	rs12410444	rs3791034	44145130	1.161e-10		Yes				2	2	rs6746731	rs2058899	71580129	6.24e-08		Yes
180	1	3	rs1140227	rs12047657	41461513	4.67204e-07		Sniekers				1	1	rs12410444	rs4660257	44148168	2.398e-10		Yes				2	2	rs6746731	rs6726122	71583924	4.68e-05		Yes
181	1	3	rs1140227	rs12027691	41462032	6.68787e-07		Sniekers				1	1	rs12410444	rs4660740	44148617	7.019e-08		Yes				2	2	rs6746731	rs56408212	71584201	3.096e-05		Yes
182	1	3	rs1140227	rs12047078	41462986	5.79077e-07		Sniekers				1	1	rs12410444	rs61768374	44151633	3.329e-10		Yes				2	2	rs6746731	rs7568069	71584485	7.48e-08		Yes
183	1	3	rs1140227	rs12739052	41464455	6.3749e-07		Sniekers				1	1	rs12410444	rs113688544	44151911	8.726e-08		Yes				2	2	rs6746731	rs2542509	71589743	0.007108		Yes
184	1	3	rs1140227	rs12748235	41466221	6.34716e-07		Sniekers				1	1	rs12410444	rs1971342	44152189	3.39e-10		Yes				2	2	rs6746731	rs3771374	71589913	3.303e-05		Yes
185	1	3	rs1140227	rs13376450	41469043	2.24909e-08		Sniekers				1	1	rs12410444	rs11805774	44152715	1.403e-09		Yes				2	2	rs6746731	rs4852254	71590611	2.648e-05		Yes
186	1	3	rs1140227	rs67460888	41469337	1.8779e-08		Sniekers				1	1	rs12410444	rs17401357	44153619	3.305e-10		Yes				2	2	rs6746731	rs4852255	71590964	9.517e-08		Yes
187	1	3	rs1140227	rs12023079	41470111	1.87352e-08		Sniekers				1	1	rs12410444	rs3791035	44154479	3.232e-10		Yes				2	2	rs6746731	rs10445946	71594534	3.695e-05		Yes
188	1	3	rs1140227	rs35044078	41474400	6.1562e-07		Sniekers				1	1	rs12410444	rs2270972	44158129	2.864e-10		Yes				2	2	rs6746731	rs2419076	71594906	3.085e-07		Yes
189	1	3	rs1140227	rs36084778	41479538	1.62128e-08		Sniekers				1	1	rs12410444	rs56319043	44171211	3.698e-08		Yes				2	2	rs6746731	rs6740645	71596041	9.065e-08		Yes
190	1	3	rs1140227	rs11209363	41485077	6.552e-08		Sniekers				1	1	rs12410444	rs112984125	44173423	2.044e-09		Yes				2	2	rs6746731	rs17693250	71601434	1.062e-07		Yes
191	1	3	rs1140227	rs3738369	41486408	6.57106e-07		Sniekers				1	1	rs142328051	rs304300	44174793	2.088e-05		Yes				2	2	rs6746731	rs66793870	71602535	3.243e-05		Yes
192	1	3	rs1140227	rs4996176	41488168	5.37509e-07		Sniekers				1	1	rs12410444	rs17531412	44182244	7.519e-11		Yes				2	2	rs6746731	rs4852779	71604358	3.051e-05		Yes
193	1	3	rs1140227	rs35496942	41488904	7.55276e-07		Sniekers				1	1	rs11210935	rs6429636	44183540	8.621e-08		Yes				2	2	rs6746731	rs17749675	71604466	3.251e-05		Yes
194	1	3	rs1140227	rs12031277	41491801	1.10793e-06		Sniekers				1	1	rs12410444	rs112361411	44183923	8.933e-11		Yes				2	2	rs6746731	rs17749725	71605131	2.406e-05		Yes
195	1	3	rs1140227	rs1140227	41493811	3.71516e-08		Sniekers				1	1	rs11210935	rs10890273	44186444	8.626e-08		Yes				2	2	rs6746731	rs17749748	71605145	2.638e-05		Yes
196	1	3	rs1140227	rs16911	41498021	3.4707e-08		Sniekers				1	1	rs12410444	rs11810109	44186812	6.496e-11		Yes				2	2	rs6746731	rs17693408	71607539	5.746e-05		Yes
197	1	3	rs1140227	rs2281509	41500009	0.00116248		Sniekers				1	1	rs12410444	rs12410155	44188465	1.248e-10		Yes				2	2	rs6746731	rs6745907	71609073	8.735e-08		Yes
198	1	3	rs1140227	rs2300658	41505022	3.77074e-08		Sniekers				1	1	rs12410444	rs12410444	44188719	2.136e-11		Yes				2	2	rs6746731	rs67817805	71613478	2.244e-05		Yes
199	1	3	rs1140227	rs2300655	41508141	1.55881e-08		Sniekers				1	1	rs11210935	rs11210907	44191759	9.153e-08		Yes				2	2	rs6746731	rs7557781	71613914	7.641e-08		Yes
200	1	3	rs1140227	rs10489521	41508490	1.10083e-08		Sniekers				1	1	rs11210935	rs10890275	44194216	7.865e-08		Yes				2	2	rs6746731	rs6717013	71614443	0.002889		Yes
201	1	3	rs1140227	rs12729448	41509834	2.90369e-08		Sniekers				1	1	rs11210935	rs4660259	44194534	2.142e-07		Yes				2	2	rs6746731	rs12478953	71618599	0.02255		Yes
202	1	3	rs1140227	rs2268678	41511053	3.30515e-08		Sniekers				1	1	rs11210935	rs4660260	44195353	7.451e-08		Yes				2	2	rs6746731	rs4852780	71620111	0.0003799		Yes
203	1	3	rs1140227	rs10489520	41511755	3.6621e-08		Sniekers				1	1	rs11210935	rs4660743	44195404	6.394e-08		Yes				2	2	rs6746731	rs6744886	71621230	3.991e-05		Yes
204	1	3	rs1140227	rs12406620	41512664	3.73421e-08		Sniekers				1	1	rs11210935	rs7538463	44196416	6.491e-08		Yes				2	2	rs6746731	rs6744784	71621288	0.02073		Yes
205	1	3	rs1140227	rs35444705	41515320	1.00236e-08		Sniekers				1	1	rs11210935	rs3862228	44196945	7.387e-08		Yes				2	2	rs6746731	rs3771371	71627539	1.014e-07		Yes
206	1	3	rs1140227	rs35201793	41521922	1.36797e-07		Sniekers				1	1	rs12410444	rs6429637	44198531	4.172e-10		Yes				2	2	rs6746731	rs7578166	71630041	8.712e-06		Yes
207	1	3	rs1140227	rs12729586	41522377	1.08986e-08		Sniekers				1	1	rs12410444	rs6673970	44199469	4.208e-10		Yes				2	2	rs6746731	rs4852256	71631345	5.6e-05		Yes
208	1	3	rs1140227	rs34486565	41522510	1.57421e-08		Sniekers				1	1	rs12410444	rs3791040	44202733	4.699e-10		Yes				2	2	rs6746731	rs3732233	71633275	2.201e-07		Yes
209	1	3	rs1140227	rs12742379	41526381	1.03139e-08		Sniekers				1	1	rs11210935	rs3791041	44202991	1.044e-07		Yes				2	2	rs6746731	rs6714975	71633389	1.841e-07		Yes
210	1	3	rs1140227	rs12722762	41526426	1.77084e-08		Sniekers				1	1	rs11210935	rs10749850	44205094	8.896e-08		Yes				2	2	rs6746731	rs12474072	71636036	6.403e-05		Yes
211	1	3	rs1140227	rs12044302	41528389	1.48401e-08		Sniekers				1	1	rs12410444	rs1013793	44207553	6.744e-10		Yes				2	2	rs6746731	rs4852782	71636240	1.853e-07		Yes
212	1	3	rs1140227	rs12045171	41528805	3.30515e-08		Sniekers				1	1	rs12410444	rs1029632	44207899	6.788e-10		Yes				2	2	rs6746731	rs1986522	71645257	4.948e-05		Yes
213	1	3	rs1140227	rs12046059	41533012	1.43374e-08		Sniekers				1	1	rs12410444	rs1472661	44209075	6.708e-10		Yes				2	2	rs6746731	rs4852783	71645828	6.002e-05		Yes
214	1	3	rs1140227	rs12024115	41534357	2.87562e-07		Sniekers				1	1	rs12410444	rs59305903	44210191	4.654e-10		Yes				2	2	rs6746731	rs4438512	71645946	1.832e-07		Yes
215	1	3	rs1140227	rs16827876	41539536	3.59134e-08		Sniekers				1	1	rs11210935	rs6686238	44210253	1.277e-07		Yes				2	2	rs6746731	rs2419079	71646017	6.298e-05		Yes
216	1	3	rs1140227	rs12023623	41540636	1.83255e-08		Sniekers				1	1	rs12410444	rs201958677	44210326	NA		Yes				2	2	rs6746731	rs4852785	71647809	5.664e-05		Yes
217	1	3	rs1140227	rs34979067	41543084	1.78826e-08		Sniekers				1	1	rs12410444	rs6696529	44210387	6.073e-10		Yes				2	2	rs6746731	rs7593986	71651597	4.732e-06		Yes
218	1	3	rs1140227	rs35190461	41543135	1.78826e-08		Sniekers				1	1	rs11210935	rs6429638	44211010	1.267e-07		Yes				2	2	rs6746731	rs12613800	71651939	1.51e-07		Yes
219	1	3	rs1140227	rs35147684	41548385	0.00172556		Sniekers				1	1	rs11210935	rs2158956	44211697	1.296e-07		Yes				2	2	rs6746731	rs12713749	71652473	6.193e-05		Yes
220	1	3	rs1140227	rs35395205	41550741	0.00128826		Sniekers				1	1	rs11210935	rs28833034	44212942	1.228e-07		Yes				2	2	rs6746731	rs6546692	71658017	2.481e-06		Yes
221	1	3	rs1140227	rs34660906	41551968	3.40371e-07		Sniekers				1	1	rs12410444	rs112646031	44213051	4.97e-10		Yes				2	2	rs6746731	rs10173072	71660804	6.883e-07		Yes
222	1	3	rs1140227	rs12022978	41554088	3.53918e-08		Sniekers				1	1	rs11210935	rs7549094	44213178	1.056e-07		Yes				2	2	rs6746731	rs4643565	71661422	7.608e-07		Yes
223	1	3	rs1140227	rs144485091	41558595	8.68704e-09		Sniekers				1	1	rs12410444	rs7551551	44213482	6.002e-10		Yes				2	2	rs6746731	rs7562587	71662826	1.809e-07		Yes
224	1	3	rs1140227	rs12736881	41558996	1.66972e-08		Sniekers				1	1	rs12410444	rs7511800	44214269	2.366e-09		Yes				2	2	rs6746731	rs7569062	71669722	0.03067		Yes
225	1	3	rs1140227	rs34386859	41564024	1.12143e-08		Sniekers				1	1	rs12410444	rs56338811	44214888	8.137e-10		Yes				2	2	rs6746731	rs4332945	71674476	1.009e-06		Yes
226	1	3	rs1140227	rs2300649	41569203	3.45379e-08		Sniekers				1	1	rs12410444	rs56367078	44215015	7.857e-10		Yes				2	2	rs6746731	rs4241246	71676366	1.246e-06		Yes
227	1	3	rs1140227	rs11209531	41571021	3.62656e-08		Sniekers				1	1	rs12410444	rs56701980	44215412	8.271e-10		Yes				2	2	rs6746731	rs4852257	71678520	1.28e-06		Yes
228	1	3	rs1140227	rs3820090	41573652	1.15189e-08		Sniekers				1	1	rs12410444	rs12062824	44215859	8.239e-10		Yes				2	3	rs13010010	rs11691869	100805996	6.211e-07		Yes
229	1	3	rs1140227	rs3904243	41574852	1.536e-08		Sniekers				1	1	rs12410444	rs6668616	44216376	8.32e-10		Yes				2	3	rs13010010	rs6722661	100806588	7.378e-07		Yes
230	1	3	rs1140227	rs11209545	41576357	1.58975e-08		Sniekers				1	1	rs12410444	rs11584382	44216634	7.247e-10		Yes				2	3	rs13010010	rs6709656	100806719	9.536e-08		Yes
231	1	3	rs1140227	rs11209576	41586029	3.38694e-08		Sniekers				1	1	rs11210935	rs6669157	44216876	1.091e-07		Yes				2	3	rs13010010	rs2309757	100807725	2.89e-05		Yes
232	1	3	rs1140227	rs3766324	41588653	1.47673e-08		Sniekers				1	1	rs12410444	rs6700256	44216887	8.081e-10		Yes				2	3	rs13010010	rs4851264	100810188	7.278e-08		Yes
233	1	3	rs1140227	rs12041523	41598029	0.00119213		Sniekers				1	1	rs12410444	rs6429639	44217753	7.451e-10		Yes				2	3	rs13010010	rs7566527	100811970	7.195e-08		Yes
234	1	3	rs1140227	rs12759023	41603978	2.90975e-08		Sniekers				1	1	rs11210935	rs3791042	44219275	1.21e-07		Yes				2	3	rs13010010	rs6750505	100813327	4.208e-05		Yes
235	1	3	rs1140227	rs34286980	41608389	1.46948e-08		Sniekers				1	1	rs12410444	rs3791043	44219546	7.498e-10		Yes				2	3	rs13010010	rs13013169	100814087	9.011e-08		Yes
236	1	3	rs1140227	rs35071528	41612657	1.90396e-07		Sniekers				1	1	rs12410444	rs3791044	44219933	6.49e-10		Yes				2	3	rs13010010	rs893246	100814917	8.752e-08		Yes
237	1	3	rs1140227	rs71648534	41613747	3.25263e-08		Sniekers				1	1	rs12410444	rs6678767	44220670	8.523e-10		Yes				2	3	rs13010010	rs10496345	100817619	8.864e-08		Yes
238	1	3	rs1140227	rs71648535	41613750	3.1298e-08		Sniekers				1	1	rs12410444	rs11210912	44220737	9.452e-10		Yes				2	3	rs13010010	rs12991254	100817933	1.012e-07		Yes
239	1	3	rs1140227	rs12048187	41616183	1.55881e-08		Sniekers				1	1	rs12410444	rs61768408	44220747	2.03e-07		Yes				2	3	rs13010010	rs4851266	100818479	9.984e-08		Yes
240	1	3	rs1140227	rs12741932	41621182	1.52097e-08		Sniekers				1	1	rs12410444	rs202215468	44221787	NA		Yes				2	3	rs13010010	rs11689199	100820421	1.015e-07		Yes
241	1	3	rs1140227	rs71648536	41632008	2.94971e-08		Sniekers				1	1	rs12410444	rs11581514	44222204	7.083e-10		Yes				2	3	rs13010010	rs11689201	100820431	4.531e-08		Yes
242	1	3	rs1140227	rs12744845	41642700	NA		Sniekers				1	1	rs12410444	rs11587515	44222570	8.174e-10		Yes				2	3	rs13010010	rs13018640	100821545	3.119e-05		Yes
243	1	3	rs1140227	rs12405355	41644485	NA		Sniekers				1	1	rs11210935	rs11210913	44222597	1.249e-07		Yes				2	3	rs13010010	rs12987662	100821548	2.848e-05		Yes
244	1	3	rs1140227	rs12036051	41647664	0.00125927		Sniekers				1	1	rs12410444	rs11210914	44223456	1.202e-09		Yes				2	3	rs13010010	rs4851267	100824104	1.021e-07		Yes
245	1	3	rs1140227	rs12742803	41648131	1.52097e-08		Sniekers				1	1	rs12410444	rs72678674	44224688	4.267e-07		Yes				2	3	rs13010010	rs11687241	100824595	9.846e-08		Yes
246	1	3	rs1140227	rs12408956	41651952	3.48772e-08		Sniekers				1	1	rs12410444	rs112518613	44224985	9.029e-10		Yes				2	3	rs13010010	rs4851268	100825864	3.239e-05		Yes
247	1	3	rs1140227	rs35992757	41652862	1.55117e-08		Sniekers				1	1	rs11210935	rs7513994	44225051	5.182e-06		Yes				2	3	rs13010010	rs11695383	100826098	1.058e-07		Yes
248	1	3	rs1140227	rs12044539	41661732	3.37043e-08		Sniekers				1	1	rs12410444	rs6664485	44225532	6.645e-10		Yes				2	3	rs13010010	rs11691409	100826165	2.258e-05		Yes
249	1	3	rs1140227	rs12759050	41664204	1.58196e-08		Sniekers				1	1	rs11210935	rs6665014	44226004	4.349e-06		Yes				2	3	rs13010010	rs11690335	100826429	3.046e-05		Yes
250	1	3	rs1140227	rs71648538	41666087	1.57421e-08		Sniekers				1	1	rs12410444	rs7520053	44226657	7.884e-10		Yes				2	3	rs13010010	rs11684761	100826871	9.278e-08		Yes
251	1	3	rs1140227	rs35967406	41670853	1.56649e-08		Sniekers				1	1	rs11210935	rs11210915	44227579	9.384e-08		Yes				2	3	rs13010010	rs12990462	100827216	9.338e-08		Yes
252	1	3	rs1140227	rs34216154	41670907	1.58196e-08		Sniekers				1	1	rs12410444	rs7551644	44228016	7.427e-10		Yes				2	3	rs13010010	rs12992090	100827340	3.765e-05		Yes
253	1	3	rs1140227	rs12045995	41673608	0.00126214		Sniekers				1	1	rs11210935	rs4660261	44229597	1.095e-07		Yes				2	3	rs13010010	rs11686280	100827718	3.1e-05		Yes
254	1	3	rs1140227	rs1032728	41679566	NA		Sniekers				1	1	rs12410444	rs56352978	44231480	2.679e-09		Yes				2	3	rs13010010	rs11693324	100827753	9.535e-08		Yes
255	1	3	rs1140227	rs12029321	41682530	2.07046e-08		Sniekers				1	1	rs12410444	rs56009633	44231481	3.419e-09		Yes				2	3	rs13010010	rs11686372	100827907	8.829e-08		Yes
256	1	3	rs1140227	rs35286837	41682998	2.49047e-08		Sniekers				1	1	rs12410444	rs3791046	44231807	6.943e-10		Yes				2	3	rs13010010	rs4303732	100830040	1.098e-07		Yes
257	1	3	rs1140227	rs11209734	41698074	2.31975e-08		Sniekers				1	1	rs12410444	rs11210916	44232926	6.96e-10		Yes				2	3	rs13010010	rs1160543	100832182	2.484e-07		Yes
258	1	3	rs1140227	rs12037037	41698256	2.41326e-08		Sniekers				1	1	rs12410444	rs6656457	44233662	6.637e-10		Yes				2	3	rs13010010	rs1160545	100832269	3.029e-05		Yes
259	1	3	rs1140227	rs34813691	41700332	1.51351e-08		Sniekers				1	1	rs12410444	rs4660745	44234076	6.94e-10		Yes				2	3	rs13010010	rs4851270	100832656	2.095e-07		Yes
260	1	3	rs1140227	rs8179465	41701747	2.41326e-08		Sniekers				1	1	rs12410444	rs11210917	44234520	6.914e-10		Yes				2	3	rs13010010	rs4851271	100833058	2.077e-07		Yes
261	1	3	rs1140227	rs12754476	41707651	0.000768087		Sniekers				1	1	rs12410444	rs3791047	44236114	6.075e-10		Yes				2	3	rs13010010	rs13034176	100833913	2.102e-07		Yes
262	1	3	rs1140227	rs2363805	41719434	1.67792e-08		Sniekers				1	1	rs12410444	rs7531165	44237247	6.961e-10		Yes				2	3	rs13010010	rs1122231	100834546	2.053e-07		Yes
263	1	3	rs1140227	rs71648540	41722295	1.57421e-08		Sniekers				1	1	rs12410444	rs7516647	44237465	5.635e-10		Yes				2	3	rs13010010	rs1465800	100834777	2.031e-07		Yes
264	1	3	rs1140227	rs10524	41726473	1.90564e-08		Sniekers				1	1	rs12410444	rs10890280	44238218	7.245e-10		Yes				2	3	rs13010010	rs11123817	100835032	1.989e-07		Yes
265	1	3	rs1140227	rs111309254	41736000	1.18253e-08		Sniekers				1	1	rs12410444	rs72678680	44240221	1.557e-07		Yes				2	3	rs13010010	rs1465801	100836060	4.869e-06		Yes
266	1	3	rs1140227	rs4131949	41738637	2.38613e-08		Sniekers				1	1	rs12410444	rs7529895	44241870	5.742e-10		Yes				2	3	rs13010010	rs999052	100836106	5.958e-06		Yes
267	1	3	rs1140227	rs35813191	41742800	1.37831e-08		Sniekers				1	1	rs12410444	rs11587427	44243049	1.658e-07		Yes				2	3	rs13010010	rs6750097	100836885	5.845e-06		Yes
268	1	3	rs1140227	rs35883594	41744093	1.03425e-08		Sniekers				1	1	rs11210935	rs12119149	44243283	1.398e-07		Yes				2	3	rs13010010	rs4583487	100837126	8.937e-06		Yes
269	1	3	rs1140227	rs16828019	41745035	3.94607e-09		Sniekers				1	1	rs12410444	rs61768432	44243561	7.018e-10		Yes				2	3	rs13010010	rs12619178	100838157	5.701e-06		Yes
270	1	3	rs12025777	rs12025777	41748897	5.29933e-11		Sniekers				1	1	rs12410444	rs55695044	44243658	6.998e-10		Yes				2	3	rs13010010	rs2309838	100838455	5.308e-06		Yes
271	1	3	rs12035012	rs12035012	41750648	1.44628e-18		Sniekers				1	1	rs11210935	rs7543520	44243866	1.506e-07		Yes				2	3	rs13010010	rs2871344	100839430	6.023e-06		Yes
272	1	3	rs12035012	rs34762587	41752465	4.58657e-07		Sniekers				1	1	rs12410444	rs11590279	44244183	6.949e-10		Yes				2	3	rs13010010	rs13017207	100841235	5.016e-06		Yes
273	1	3	rs12035012	rs12029950	41753165	4.47576e-18		Sniekers				1	1	rs12410444	rs2158954	44244667	7.165e-10		Yes				2	3	rs13010010	rs13026283	100842638	3.973e-06		Yes
274	1	3	rs12035012	rs35318047	41755166	2.56595e-17		Sniekers				1	1	rs12410444	rs12083110	44245049	7.495e-10		Yes				2	3	rs13010010	rs12614880	100849341	3.554e-08		Yes
275	1	3	rs12035012	rs35493284	41755189	2.18769e-17		Sniekers				1	1	rs12410444	rs10890281	44245939	8.342e-10		Yes				2	3	rs13010010	rs13010010	100852734	1.564e-08		Yes
276	1	3	rs12035012	rs12027685	41756298	5.24272e-18		Sniekers				1	1	rs142328051	rs6680338	44246356	1.618e-07		Yes				2	3	rs13010010	rs12615145	100853116	4.245e-07		Yes
277	1	3	rs12035012	rs12024413	41756416	4.54376e-18		Sniekers				1	1	rs11210935	rs7546040	44247233	2.674e-07		Yes				2	3	rs13010010	rs10496346	100853267	2.224e-08		Yes
278	1	3	rs12035012	rs34027267	41756677	3.76272e-17		Sniekers				1	1	rs12410444	rs12354267	44248272	9.831e-10		Yes				2	3	rs13010010	rs11695996	100854336	2.546e-08		Yes
279	1	3	rs12035012	rs12025254	41756906	3.32865e-17		Sniekers				1	1	rs11210935	rs917294	44249485	9.132e-06		Yes				2	3	rs13010010	rs12994592	100857984	2.45e-08		Yes
280	1	3	rs12035012	rs12722758	41757015	4.50963e-18		Sniekers				1	1	rs142328051	rs917293	44249916	1.095e-07		Yes				2	3	rs13010010	rs11685491	100858122	2.693e-08		Yes
281	1	3	rs12035012	rs12723893	41757040	2.32872e-18		Sniekers				1	1	rs142328051	rs4660749	44250301	1.98e-07		Yes				2	3	rs13010010	rs12053126	100864646	2.688e-08		Yes
282	1	3	rs12035012	rs12035913	41757057	4.93634e-18		Sniekers				1	1	rs142328051	rs4660750	44250381	1.808e-07		Yes				2	3	rs13010010	rs13026143	100865406	4.443e-08		Yes
283	1	3	rs12035012	rs1343776	41757718	5.82467e-18		Sniekers				1	1	rs12410444	rs11577684	44254280	1.106e-06		Yes				2	3	rs13010010	rs11123818	100867308	3.215e-08		Yes
284	1	3	rs12035012	rs1343775	41757993	3.84875e-18		Sniekers				1	1	rs142328051	rs6691988	44254402	1.652e-07		Yes				2	3	rs13010010	rs2309812	100869702	2.883e-08		Yes
285	1	3	rs12035012	rs12749636	41758446	3.50105e-17		Sniekers				1	1	rs12410444	rs9787240	44256468	1.206e-06		Yes				2	3	rs13010010	rs11123820	100871186	1.371e-06		Yes
286	1	3	rs12035012	rs60552457	41759499	3.95727e-17		Sniekers				1	1	rs142328051	rs1354261	44256682	1.385e-07		Yes				2	3	rs13010010	rs11123821	100871189	1.447e-06		Yes
287	1	3	rs12035012	rs12739950	41759891	6.232e-18		Sniekers				1	1	rs142328051	rs1502907	44258040	1.931e-07		Yes				2	3	rs13010010	rs10865037	100871361	5.601e-07		Yes
288	1	3	rs12035012	rs12740093	41760001	5.24272e-18		Sniekers				1	1	rs12410444	rs34224911	44258341	2.817e-06		Yes				2	4	rs10191758	rs17824247	144152539	6.82e-07		Yes
289	1	3	rs12035012	rs12038894	41760207	1.56046e-17		Sniekers				1	1	rs12410444	rs12401813	44263415	3.09e-06		Yes				2	4	rs10191758	rs4662327	144159751	2.087e-07		Yes
290	1	3	rs12035012	rs12038924	41760317	5.48474e-18		Sniekers				1	1	rs142328051	rs3791055	44265655	2.249e-07		Yes				2	4	rs10191758	rs13405986	144161734	3.278e-07		Yes
291	1	3	rs12035012	rs12032514	41760562	5.20342e-18		Sniekers				1	1	rs142328051	rs9726489	44267668	NA		Yes				2	4	rs10191758	rs10189912	144162609	2.903e-07		Yes
292	1	3	rs12035012	rs12039767	41760860	4.86256e-18		Sniekers				1	1	rs142328051	rs11210928	44268219	2.215e-07		Yes				2	4	rs10191758	rs62172117	144168667	1.447e-07		Yes
293	1	3	rs12035012	rs12030183	41761220	7.7303e-08		Sniekers				1	1	rs142328051	rs6670344	44269208	2.261e-07		Yes				2	4	rs10191758	rs12991555	144187516	1.291e-07		Yes
294	1	3	rs12035012	rs12731400	41761352	4.0884e-18		Sniekers				1	1	rs142328051	rs246778	44272761	2.269e-07		Yes				2	4	rs10191758	rs13034196	144196981	1.254e-07		Yes
295	1	3	rs12035012	rs12032756	41761429	4.34277e-18		Sniekers				1	1	rs142328051	rs246777	44274434	2.712e-07		Yes				2	4	rs10191758	rs12691680	144204338	2.427e-08		Yes
296	1	3	rs12035012	rs55859000	41761441	3.16463e-17		Sniekers				1	1	rs142328051	rs246775	44275595	1.107e-05		Yes				2	4	rs10191758	rs35942385	144208523	3.306e-08		Yes
297	1	3	rs12035012	rs12031068	41761715	9.59215e-17		Sniekers				1	1	rs12410444	rs37471	44277548	1.616e-06		Yes				2	4	rs10191758	rs13411140	144215811	2.557e-08		Yes
298	1	3	rs12035012	rs12040690	41761737	1.04462e-16		Sniekers				1	1	rs12410444	rs37470	44277948	1.864e-06		Yes				2	4	rs10191758	rs13024996	144225215	2.986e-08		Yes
299	1	3	rs12035012	rs12030372	41762029	5.36238e-18		Sniekers				1	1	rs142328051	rs37468	44280381	3.285e-07		Yes				2	4	rs10191758	rs4273169	144231309	4.369e-08		Yes
300	1	3	rs12035012	rs12030420	41762156	1.03196e-07		Sniekers				1	1	rs142328051	rs37466	44283071	NA		Yes				2	4	rs10191758	rs28684621	144231584	2.681e-08		Yes
301	1	3	rs12035012	rs12032162	41762935	4.02714e-18		Sniekers				1	1	rs142328051	rs541487	44283909	2.847e-07		Yes				2	4	rs10191758	rs28380327	144232491	5.564e-08		Yes
302	1	3	rs12035012	rs12031417	41763028	2.94406e-17		Sniekers				1	1	rs142328051	rs37464	44284161	2.378e-07		Yes				2	4	rs10191758	rs13413953	144237036	4.346e-07		Yes
303	1	3	rs12035012	rs12037560	41763891	3.90733e-18		Sniekers				1	1	rs142328051	rs37462	44284778	2.737e-07		Yes				2	4	rs10191758	rs10048736	144239303	3.129e-08		Yes
304	1	3	rs12035012	rs12037588	41763955	3.42612e-17		Sniekers				1	1	rs142328051	rs39722	44285663	2.772e-07		Yes				2	4	rs10191758	rs4662334	144241887	6.151e-08		Yes
305	1	3	rs12035012	rs12037657	41764175	2.49927e-18		Sniekers				1	1	rs142328051	rs641356	44287186	2.062e-07		Yes				2	4	rs10191758	rs62172156	144243297	4.687e-08		Yes
306	1	3	rs12035012	rs36143444	41764310	NA		Sniekers				1	1	rs142328051	rs556667	44287414	1.808e-07		Yes				2	4	rs10191758	rs35789697	144248718	3.756e-08		Yes
307	1	3	rs12035012	rs12027990	41764437	3.95727e-17		Sniekers				1	1	rs12410444	rs37459	44289397	1.846e-06		Yes				2	4	rs10191758	rs13428598	144250487	4.543e-09		Yes
308	1	3	rs12035012	rs12028010	41764471	4.57186e-17		Sniekers				1	1	rs12410444	rs37458	44290530	2.059e-06		Yes				2	4	rs10191758	rs13409451	144257639	2.233e-08		Yes
309	1	3	rs12035012	rs34190295	41765879	4.1319e-17		Sniekers				1	1	rs142328051	rs37457	44291191	2.474e-07		Yes				2	4	rs10191758	rs10166361	144257825	6.392e-08		Yes
310	1	3	rs12035012	rs34961305	41765944	9.8689e-17		Sniekers				1	1	rs12410444	rs37456	44292989	1.652e-06		Yes				2	4	rs10191758	rs35125029	144261657	3.499e-08		Yes
311	1	3	rs12035012	rs35812095	41766074	1.19543e-16		Sniekers				1	1	rs12410444	rs37455	44294228	1.697e-06		Yes				2	4	rs10191758	rs10180461	144263033	1.664e-08		Yes
312	1	3	rs12035012	rs2364535	41766236	9.39492e-18		Sniekers				1	1	rs12410444	rs37454	44294411	2.901e-06		Yes				2	4	rs10191758	rs10191758	144263280	3.056e-09		Yes
313	1	3	rs12035012	rs12030762	41766761	8.58928e-18		Sniekers				1	1	rs12410444	rs37453	44295047	2.053e-06		Yes				2	4	rs10191758	rs10204230	144270448	1.081e-05		Yes
314	1	3	rs12035012	rs35529558	41767022	4.31413e-17		Sniekers				1	1	rs11210935	rs37452	44297573	0.0001304		Yes				2	4	rs10191758	rs4561605	144272150	1.326e-06		Yes
315	1	3	rs12035012	rs12034357	41768229	2.42253e-11		Sniekers				1	1	rs142328051	rs42962	44298564	0.0001957		Yes				2	4	rs10191758	rs4233566	144272229	4.977e-06		Yes
316	1	3	rs12035012	rs7553908	41768241	NA		Sniekers				1	1	rs142328051	rs246774	44299695	1.734e-07		Yes				3	5	rs6779302	rs9857592	16845144	0.001134		Yes
317	1	3	rs12035012	rs12031169	41768251	2.32879e-11		Sniekers				1	1	rs142328051	rs246773	44300249	1.337e-07		Yes				3	5	rs6779302	rs9858071	16845406	0.0002859		Yes
318	1	3	rs12035012	rs12041533	41768271	2.48036e-18		Sniekers				1	1	rs11210935	rs3011217	44303266	0.0002173		Yes				3	5	rs6779302	rs895941	16846216	0.001056		Yes
319	1	3	rs12035012	rs35502198	41768541	2.38662e-17		Sniekers				1	1	rs142328051	rs3011218	44303329	5.199e-07		Yes				3	5	rs6779302	rs9881798	16846967	5.486e-06		Yes
320	1	3	rs12035012	rs34862272	41768653	3.40149e-17		Sniekers				1	1	rs11210935	rs3011219	44306120	0.0001837		Yes				3	5	rs6779302	rs9868600	16847424	0.0007234		Yes
321	1	3	rs12035012	rs34796305	41769045	3.23393e-17		Sniekers				1	1	rs11210935	rs2906471	44306422	0.000159		Yes				3	5	rs6779302	rs7629352	16848835	4.825e-05		Yes
322	1	3	rs12035012	rs55707527	41769113	3.92268e-16		Sniekers				1	1	rs142328051	rs2906470	44306559	1.636e-07		Yes				3	5	rs6779302	rs7610118	16849374	4.197e-05		Yes
323	1	3	rs12035012	rs36060279	41769114	NA		Sniekers				1	1	rs11210935	rs3011220	44308867	0.0001638		Yes				3	5	rs6779302	rs55855024	16850764	4.862e-05		Yes
324	1	3	rs12035012	rs35972058	41769146	5.91144e-16		Sniekers				1	1	rs11210935	rs12723279	44310744	0.0002287		Yes				3	5	rs6779302	rs748832	16851202	1.08e-07		Yes
325	1	3	rs12035012	rs12032906	41769158	5.20899e-17		Sniekers				1	1	rs11210935	rs11210931	44310875	8.032e-05		Yes				3	5	rs6779302	rs6800583	16851755	3.653e-07		Yes
326	1	3	rs12035012	rs34315814	41769172	4.09019e-16		Sniekers				1	1	rs142328051	rs3011221	44312109	1.664e-07		Yes				3	5	rs6779302	rs7625233	16852736	1.786e-07		Yes
327	1	3	rs12035012	rs12032191	41769218	5.46745e-17		Sniekers				1	1	rs11210935	rs2367804	44314266	0.000167		Yes				3	5	rs6779302	rs6442644	16852853	1.204e-05		Yes
328	1	3	rs12035012	rs12032215	41769334	5.6669e-17		Sniekers				1	1	rs11210935	rs713191	44314553	0.0006332		Yes				3	5	rs6779302	rs11918777	16856216	5.416e-08		Yes
329	1	3	rs12035012	rs12035353	41769337	7.92943e-17		Sniekers				1	1	rs11210935	rs2040950	44315113	0.0006446		Yes				3	5	rs6779302	rs9813513	16856682	5.581e-08		Yes
330	1	3	rs12035012	rs2364534	41770055	2.83954e-17		Sniekers				1	1	rs11210935	rs3011222	44317545	0.0004654		Yes				3	5	rs6779302	rs748439	16857534	8.839e-08		Yes
331	1	3	rs12035012	rs2364533	41770083	2.67986e-17		Sniekers				1	1	rs11210935	rs3011223	44318286	0.0004873		Yes				3	5	rs6779302	rs9842181	16858980	0.0007478		Yes
332	1	3	rs12035012	rs68132196	41770620	3.07452e-17		Sniekers				1	1	rs11210935	rs3011224	44318483	0.0005925		Yes				3	5	rs6779302	rs6779302	16859710	4.99e-08		Yes
333	1	3	rs12035012	rs56381773	41770718	3.0968e-17		Sniekers				1	1	rs11210935	rs2906468	44319007	3.562e-06		Yes				3	5	rs6779302	rs7617959	16862555	1.176e-07		Yes
334	1	3	rs12035012	rs56096486	41771230	3.03041e-17		Sniekers				1	1	rs11210935	rs3011225	44319373	3.34e-06		Yes				3	5	rs6779302	rs9846711	16862873	1.222e-07		Yes
335	1	3	rs12035012	rs57529969	41771683	3.28095e-17		Sniekers				1	1	rs142328051	rs2906467	44320476	1.213e-07		Yes				3	5	rs6779302	rs9870893	16863267	6.375e-08		Yes
336	1	3	rs12035012	rs60825180	41771744	3.07452e-17		Sniekers				1	1	rs11210935	rs3094954	44320919	0.0008506		Yes				3	5	rs6779302	rs9882532	16865845	5.435e-08		Yes
337	1	3	rs12035012	rs61477144	41771793	3.07452e-17		Sniekers				1	1	rs142328051	rs3124746	44320934	1.317e-07		Yes				3	5	rs6779302	rs9867227	16866253	0.0002511		Yes
338	1	3	rs12035012	rs7521544	41772126	2.97576e-18		Sniekers				1	1	rs11210935	rs4660753	44321044	0.00082		Yes				3	5	rs6779302	rs1866862	16868616	1.064e-06		Yes
339	1	3	rs12035012	rs7513682	41772167	3.14186e-17		Sniekers				1	1	rs11210935	rs4660754	44321218	0.0008492		Yes				3	5	rs6779302	rs1866861	16868913	5.544e-05		Yes
340	1	3	rs12035012	rs7556585	41772417	6.00104e-17		Sniekers				1	1	rs11210935	rs2906466	44322220	0.0009231		Yes				3	5	rs6779302	rs2053451	16868976	4.484e-05		Yes
341	1	3	rs12035012	rs12038386	41772442	4.01465e-17		Sniekers				1	1	rs11210935	rs3952787	44323244	0.01294		Yes				3	5	rs6779302	rs6773869	16870340	7.65e-08		Yes
342	1	3	rs12035012	rs56409354	41772971	2.77859e-17		Sniekers				1	1	rs142328051	rs12760568	44323254	NA		Yes				3	5	rs6779302	rs34793230	16872534	0.000167		Yes
343	1	3	rs12035012	rs34008156	41773182	3.00859e-17		Sniekers				1	1	rs142328051	rs7417507	44323258	4.042e-05		Yes				3	5	rs6779302	rs6442647	16872541	0.001517		Yes
344	1	3	rs12035012	rs12744310	41773502	1.56016e-18		Sniekers				1	1	rs142328051	rs2906465	44323736	1.184e-07		Yes				3	5	rs6779302	rs6442649	16872854	1.013e-05		Yes
345	1	3	rs12035012	rs56077539	41773942	3.03041e-17		Sniekers				1	1	rs142328051	rs3011226	44324060	1.302e-07		Yes				3	5	rs6779302	rs2084533	16872929	0.0004367		Yes
346	1	3	rs12035012	rs55892603	41773994	2.39446e-10		Sniekers				1	1	rs142328051	rs3011227	44325409	1.234e-07		Yes				3	5	rs6779302	rs9876888	16873603	0.0006149		Yes
347	1	3	rs12035012	rs532841715	41774019	NA		Sniekers				1	1	rs11210935	rs3011228	44325995	0.000905		Yes				3	5	rs6779302	rs11719922	16873857	0.004158		Yes
348	1	3	rs12035012	rs552847408	41774020	NA		Sniekers				1	1	rs142328051	rs3011229	44328017	1.356e-07		Yes				3	5	rs6779302	rs34570849	16874051	0.001114		Yes
349	1	3	rs12035012	rs566110206	41774025	NA		Sniekers				1	1	rs142328051	rs2906464	44329803	1.121e-07		Yes				3	5	rs6779302	rs13327361	16874088	0.0006656		Yes
350	1	3	rs12035012	rs55929643	41774212	2.8809e-17		Sniekers				1	1	rs142328051	rs2906463	44330048	1.254e-07		Yes				3	5	rs6779302	rs6804663	16875451	1.32e-05		Yes
351	1	3	rs12035012	rs34759578	41774350	3.14186e-17		Sniekers				1	1	rs142328051	rs2906462	44332084	1.147e-07		Yes				3	5	rs6779302	rs12489270	16875823	1.295e-05		Yes
352	1	3	rs12035012	rs72665690	41775236	4.66904e-17		Sniekers				1	1	rs142328051	rs2906461	44334228	9.04e-08		Yes				3	5	rs6779302	rs12486599	16876121	0.003228		Yes
353	1	3	rs12035012	rs72665691	41775245	5.05271e-17		Sniekers				1	1	rs142328051	rs2906460	44335323	1.038e-07		Yes				3	5	rs6779302	rs12493035	16876255	1.382e-05		Yes
354	1	3	rs12035012	rs72665692	41775379	1.22113e-16		Sniekers				1	1	rs142328051	rs2906459	44335657	1.083e-07		Yes				3	5	rs6779302	rs1449538	16876476	9.995e-07		Yes
355	1	3	rs12035012	rs72665694	41775384	1.22113e-16		Sniekers				1	1	rs11210935	rs2906458	44336389	6.185e-05		Yes				3	5	rs6779302	rs1031300	16879208	0.007339		Yes
356	1	3	rs12035012	rs72665696	41775429	9.59215e-17		Sniekers				1	1	rs11210935	rs2906457	44338575	9.429e-06		Yes				3	6	rs7646501	rs34288805	24048732	5.361e-06		Yes
357	1	3	rs12035012	rs72665698	41775589	7.36919e-17		Sniekers				1	1	rs142328051	rs3011230	44340655	6.437e-08		Yes				3	6	rs7646501	rs11714202	24049017	5.312e-06		Yes
358	1	3	rs12035012	rs12751511	41776403	7.07024e-18		Sniekers				1	1	rs142328051	rs2906456	44340920	5.076e-08		Yes				3	6	rs7646501	rs4277632	24049368	1.805e-05		Yes
359	1	3	rs12035012	rs34073585	41777199	6.57322e-17		Sniekers				1	1	rs142328051	rs2906455	44341895	3.628e-08		Yes				3	6	rs7646501	rs4568061	24049520	5.226e-06		Yes
360	1	3	rs12035012	rs12756822	41777327	3.02959e-10		Sniekers				1	1	rs142328051	rs3011231	44342235	7.168e-08		Yes				3	6	rs7646501	rs6550834	24049919	1.773e-05		Yes
361	1	3	rs12035012	rs12036554	41777989	2.0739e-16		Sniekers				1	1	rs11210935	rs2527776	44345292	8.346e-06		Yes				3	6	rs7646501	rs4858573	24051089	1.081e-05		Yes
362	1	3	rs12035012	rs12036555	41777990	2.38692e-16		Sniekers				1	1	rs11210935	rs2485997	44345841	5.525e-05		Yes				3	6	rs7646501	rs4502534	24051436	1.309e-05		Yes
363	1	3	rs12035012	rs1892417	41779673	7.85889e-17		Sniekers				1	1	rs11210935	rs2428852	44346875	5.121e-05		Yes				3	6	rs7646501	rs4297994	24051575	6.65e-06		Yes
364	1	3	rs12035012	rs1892419	41781151	7.71705e-17		Sniekers				1	1	rs11210935	rs810680	44347856	3.814e-05		Yes				3	6	rs7646501	rs4356765	24052025	4.9e-07		Yes
365	1	3	rs12035012	rs1892420	41781410	5.64196e-16		Sniekers				1	1	rs142328051	rs3791097	44349381	7.32e-08		Yes				3	6	rs7646501	rs79752255	24052350	1.581e-06		Yes
366	1	3	rs12035012	rs28541673	41781994	4.51745e-16		Sniekers				1	1	rs11210935	rs803679	44349405	9.44e-08		Yes				3	6	rs7646501	rs951015	24053792	1.729e-05		Yes
367	1	3	rs12035012	rs12724625	41782270	7.95451e-17		Sniekers				1	1	rs11210935	rs803678	44350898	7.394e-06		Yes				3	6	rs7646501	rs3856622	24054013	1.493e-06		Yes
368	1	3	rs12035012	rs12041352	41782781	7.7832e-17		Sniekers				1	1	rs142328051	rs17474535	44353084	7.427e-08		Yes				3	6	rs7646501	rs1949121	24055298	1.435e-06		Yes
369	1	3	rs12035012	rs28566545	41783233	4.97928e-16		Sniekers				1	1	rs11210935	rs803675	44353237	1.059e-07		Yes				3	6	rs7646501	rs954734	24055654	7.769e-07		Yes
370	1	3	rs12035012	rs16828067	41783552	5.08414e-16		Sniekers				1	1	rs11210935	rs2485996	44354661	4.318e-05		Yes				3	6	rs7646501	rs2089849	24055982	2.364e-06		Yes
371	1	3	rs12035012	rs16828071	41783603	4.27278e-16		Sniekers				1	1	rs142328051	rs61770286	44356609	6.634e-08		Yes				3	6	rs7646501	rs4858574	24056988	1.544e-06		Yes
372	1	3	rs12035012	rs2363810	41783873	9.53444e-17		Sniekers				1	1	rs142328051	rs61770287	44359205	7.358e-08		Yes				3	6	rs7646501	rs11713946	24057165	8.614e-07		Yes
373	1	3	rs12035012	rs67483852	41784465	4.3327e-16		Sniekers				1	1	rs142328051	rs17533707	44361533	6.527e-08		Yes				3	6	rs7646501	rs11714016	24057411	6.31e-06		Yes
374	1	3	rs12035012	rs36015391	41784805	4.27278e-16		Sniekers				1	1	rs11210935	rs803682	44362623	7.018e-06		Yes				3	6	rs7646501	rs10865793	24057925	8.024e-07		Yes
375	1	3	rs12035012	rs28399806	41784971	4.94481e-16		Sniekers				1	1	rs142328051	rs61770289	44363710	6.002e-08		Yes				3	6	rs7646501	rs7372302	24058061	3.902e-07		Yes
376	1	3	rs12035012	rs12047875	41785176	2.64923e-10		Sniekers				1	1	rs11210935	rs803680	44364370	2.168e-05		Yes				3	6	rs7646501	rs6795140	24061129	3.127e-05		Yes
377	1	3	rs12035012	rs35932978	41785445	4.06944e-16		Sniekers				1	1	rs142328051	rs783304	44365457	0.0002971		Yes				3	6	rs7646501	rs6550835	24062661	1.796e-06		Yes
378	1	3	rs12035012	rs12042464	41786854	1.20149e-16		Sniekers				1	1	rs11210935	rs3791102	44366617	1.996e-05		Yes				3	6	rs7646501	rs6550836	24062840	2e-05		Yes
379	1	3	rs12035012	rs35021924	41786907	5.08414e-16		Sniekers				1	1	rs142328051	rs783301	44369009	4.373e-08		Yes				3	6	rs7646501	rs1397881	24063290	7.761e-07		Yes
380	1	3	rs12035012	rs12043581	41788265	7.67102e-17		Sniekers				1	1	rs11210935	rs11210934	44369435	3.18e-06		Yes				3	6	rs7646501	rs17014043	24064668	8.878e-07		Yes
381	1	3	rs12035012	rs35592291	41791271	4.91057e-16		Sniekers				1	1	rs11210935	rs11210935	44369444	3.868e-08		Yes				3	6	rs7646501	rs11129132	24067144	9.588e-07		Yes
382	1	3	rs12035012	rs2363811	41791865	7.56044e-17		Sniekers				1	1	rs142328051	rs2485995	44369600	4.325e-08		Yes				3	6	rs7646501	rs12488759	24067847	1.279e-06		Yes
383	1	3	rs12035012	rs12026778	41792274	8.74083e-17		Sniekers				1	1	rs142328051	rs148773406	44371107	6.038e-08		Yes				3	6	rs7646501	rs1511543	24068751	2.824e-05		Yes
384	1	3	rs12035012	rs4453028	41792523	7.93562e-17		Sniekers				1	1	rs142328051	rs147671612	44371437	7.18e-05		Yes				3	6	rs7646501	rs7431278	24070055	3.943e-07		Yes
385	1	3	rs12035012	rs4406620	41792765	9.95748e-17		Sniekers				1	1	rs142328051	rs142328051	44371441	3.213e-08		Yes				3	6	rs7646501	rs7431344	24070473	3.557e-05		Yes
386	1	3	rs12035012	rs35436312	41793358	4.48613e-16		Sniekers				1	1	rs142328051	rs2906598	44372290	1.124e-07		Yes				3	6	rs7646501	rs1606173	24072710	1.18e-06		Yes
387	1	3	rs12035012	rs1316274	41793658	7.56044e-17		Sniekers				1	1	rs142328051	rs2993621	44372291	1.429e-07		Yes				3	6	rs7646501	rs7430773	24075558	8.386e-09		Yes
388	1	3	rs12035012	rs12037129	41794301	6.16775e-17		Sniekers				1	1	rs142328051	rs2486012	44373409	1.264e-07		Yes				3	6	rs7646501	rs7646501	24079291	1.789e-09		Yes
389	1	3	rs12035012	rs17362424	41794403	1.80806e-16		Sniekers				1	1	rs142328051	rs2428963	44373439	1.187e-07		Yes				3	6	rs7646501	rs34312629	24079795	1.822e-08		Yes
390	1	3	rs12035012	rs72667608	41794773	3.51493e-16		Sniekers				1	1	rs11210935	rs12058552	44377286	NA		Yes				3	6	rs6801153	rs6801153	24113697	4.456e-08		Yes
391	1	3	rs12035012	rs72667610	41794810	3.87565e-16		Sniekers				1	1	rs11210935	rs12084459	44377297	NA		Yes				3	6	rs6801153	rs1349265	24159387	2.683e-07		Yes
392	1	3	rs12035012	rs35410722	41796264	4.54899e-16		Sniekers				1	1	rs11210935	rs71518480	44377301	NA		Yes				5	7	rs41352752	rs41352752	88029208	1.345e-08		Yes
393	1	3	rs12035012	rs34539673	41796817	4.18444e-16		Sniekers				1	1	rs11210935	rs201869658	44377305	NA		Yes				5	7	rs41352752	rs184474769	88093681	8.396e-08		Yes
394	1	3	rs12035012	rs12040046	41797583	7.897e-17		Sniekers				1	1	rs11210935	rs199898784	44377306	NA		Yes				6	8	rs9320913	rs9385269	98547979	4.777e-09		Yes
395	1	3	rs12035012	rs35690915	41797999	3.95756e-16		Sniekers				1	1	rs11210935	rs4314918	44377503	2.262e-07		Yes				6	8	rs9320913	rs9401593	98549801	1.275e-07		Yes
396	1	3	rs12035012	rs12728217	41798269	3.95756e-16		Sniekers				1	1	rs142328051	rs2248305	44379493	1.987e-07		Yes				6	8	rs9320913	rs1906252	98550289	8.183e-11		Yes
397	1	3	rs12035012	rs12752553	41798517	4.15539e-16		Sniekers				1	1	rs142328051	rs1859725	44379577	1.958e-07		Yes				6	8	rs9320913	rs1487441	98553894	6.244e-11		Yes
398	1	3	rs12035012	rs12732820	41798773	8.07077e-17		Sniekers				1	1	rs11210935	rs6674176	44379957	2.545e-07		Yes				6	8	rs9320913	rs9375188	98555272	1.462e-07		Yes
399	1	3	rs12035012	rs12045184	41799611	3.69095e-16		Sniekers				1	1	rs142328051	rs1766964	44381847	1.326e-07		Yes				6	8	rs9320913	rs9375195	98562720	2.482e-09		Yes
400	1	3	rs12035012	rs12724690	41800257	8.80439e-17		Sniekers				1	1	rs142328051	rs1766966	44382515	1.199e-07		Yes				6	8	rs9320913	rs1487445	98565211	1.829e-07		Yes
401	1	3	rs12035012	rs35464028	41800474	4.12655e-16		Sniekers				1	1	rs142328051	rs61770291	44383123	3.408e-07		Yes				6	8	rs9320913	rs1487446	98565212	8.282e-07		Yes
402	1	3	rs12035012	rs34152153	41801408	4.87656e-16		Sniekers				1	1	rs142328051	rs1636877	44387625	2.088e-07		Yes				6	8	rs9320913	rs10457441	98572120	2.069e-09		Yes
403	1	3	rs12035012	rs36040148	41801448	4.54899e-16		Sniekers				1	1	rs142328051	rs2245439	44389959	1.811e-07		Yes				6	8	rs9320913	rs13208578	98572976	6.635e-07		Yes
404	1	3	rs12035012	rs35807669	41801652	4.58075e-16		Sniekers				1	1	rs142328051	rs2485991	44391722	2.397e-07		Yes				6	8	rs9320913	rs968050	98574560	1.415e-07		Yes
405	1	3	rs12035012	rs12026404	41801912	5.07275e-17		Sniekers				1	1	rs142328051	rs2428961	44392921	2.995e-07		Yes				6	8	rs9320913	rs9388171	98575726	3.707e-09		Yes
406	1	3	rs12035012	rs12047272	41801943	9.26231e-17		Sniekers				1	1	rs142328051	rs2428960	44393146	3.321e-07		Yes				6	8	rs9320913	rs12202969	98576223	4.756e-11		Yes
407	1	3	rs12035012	rs12047161	41807528	1.52385e-16		Sniekers				1	1	rs142328051	rs2428959	44395224	4.639e-07		Yes				6	8	rs9320913	rs1872841	98576688	1.951e-09		Yes
408	1	3	rs12035012	rs12757611	41808972	1.15057e-16		Sniekers				1	1	rs142328051	rs1859726	44396215	4.483e-07		Yes				6	8	rs9320913	rs9372734	98577689	1.118e-07		Yes
409	1	3	rs12035012	rs12028244	41809162	9.15195e-16		Sniekers				1	1	rs142328051	rs2485990	44396790	6.168e-07		Yes				6	8	rs9320913	rs9401634	98578511	1.814e-09		Yes
410	1	3	rs12035012	rs12046670	41809312	1.56831e-16		Sniekers				1	1	rs142328051	rs1548634	44399608	4.923e-07		Yes				6	8	rs9320913	rs12204181	98579481	2.066e-09		Yes
411	1	3	rs12035012	rs12045979	41809477	7.23869e-16		Sniekers				1	1	rs142328051	rs1766968	44403042	1.236e-06		Yes				6	8	rs9320913	rs12206087	98582900	3.872e-11		Yes
412	1	3	rs12035012	rs12047439	41809640	1.21019e-16		Sniekers				1	1	rs142328051	rs3120804	44405214	1.359e-06		Yes				6	8	rs9320913	rs72934503	98583488	4.967e-07		Yes
413	1	3	rs12035012	rs12048805	41814276	4.83824e-16		Sniekers				1	1	rs11210935	rs11210937	44405563	6.778e-06		Yes				6	8	rs9320913	rs201168005	98584713	1.276e-07		Yes
414	1	3	rs12035012	rs12048808	41814308	4.70325e-16		Sniekers				1	1	rs142328051	rs3120805	44406113	8.177e-07		Yes				6	8	rs9320913	rs570208294	98584715	1.276e-07		Yes
415	1	3	rs12035012	rs12022655	41816319	1.45937e-15		Sniekers				1	1	rs142328051	rs2906597	44406725	7.393e-07		Yes				6	8	rs9320913	rs368928614	98584720	1.279e-07		Yes
416	1	3	rs12035012	rs35030637	41816686	1.1095e-15		Sniekers				1	1	rs142328051	rs2485989	44408454	9.131e-07		Yes				6	8	rs9320913	rs9320913	98584733	3.794e-11		Yes
417	1	3	rs12035012	rs12032040	41818307	1.46938e-15		Sniekers				1	1	rs142328051	rs2428957	44409048	8.645e-07		Yes				6	8	rs9320913	rs9375225	98588754	1.807e-09		Yes
418	1	3	rs12035012	rs6660265	41818676	5.41742e-16		Sniekers				1	1	rs142328051	rs2486014	44419546	3.681e-07		Yes				6	8	rs9320913	rs2388334	98591622	1.235e-07		Yes
419	1	3	rs12035012	rs12024263	41820949	5.61205e-16		Sniekers				1	1	rs142328051	rs1008137	44420754	2.826e-07		Yes				6	9	rs6568547	rs34441321	108855086	0.002891		Yes
420	1	3	rs12035012	rs56044892	41830086	5.73147e-16		Sniekers				1	1	rs142328051	rs1636879	44428680	6.443e-07		Yes				6	9	rs6568547	rs6568547	108856378	2.123e-08		Yes
421	1	3	rs61774743	rs10218712	41832297	1.90046e-09		Sniekers				1	1	rs11210935	rs7412307	44433864	8.631e-06		Yes				6	9	rs6568547	rs9486900	108856449	1.294e-07		Yes
422	1	3	rs61774743	rs61774743	41832861	1.20712e-09		Sniekers				1	1	rs142328051	rs2486007	44434613	3.698e-07		Yes				6	9	rs6568547	rs2018420	108857876	1.232e-06		Yes
423	1	3	rs61774743	rs2364543	41833089	6.85596e-10		Sniekers				1	1	rs11210935	rs4660761	44440146	3.794e-06		Yes				6	9	rs2490272	rs1575676	108861264	1.308e-11		Yes
424	1	3	rs61774743	rs2364544	41833162	7.46651e-10		Sniekers				1	1	rs11210935	rs12410334	44442521	2.603e-06		Yes				6	9	rs2490272	rs9384679	108864419	1.92e-13		Yes
425	1	3	rs61774743	rs11578963	41834183	9.53245e-10		Sniekers				1	1	rs142328051	rs2428954	44442930	3.89e-06		Yes				6	9	rs2490272	rs6911407	108867031	1.764e-13		Yes
426	1	3	rs61774743	rs61774744	41834444	7.38738e-10		Sniekers				1	1	rs142328051	rs2428953	44443459	3.548e-06		Yes				6	9	rs1536057	rs6918436	108868422	3.562e-08		Yes
427	1	3	rs61774743	rs11581271	41835061	7.61631e-10		Sniekers				1	1	rs142328051	rs2231283	44450737	1.285e-06		Yes				6	9	rs2490272	rs768023	108876002	1.067e-13		Yes
428	1	3	rs61774743	rs4636447	41835633	9.43204e-10		Sniekers				1	1	rs142328051	rs2993619	44455203	1.205e-05		Yes				6	9	rs1536057	rs1536057	108885623	9.348e-10		Yes
429	1	3	rs61774743	rs7522116	41835685	0.000694796		Sniekers				1	2	rs12143094	rs76517366	72029085	0.0002326		Yes				6	9	rs2490272	rs2253310	108888593	1.882e-13		Yes
430	1	3	rs56233836	rs12029493	41835805	5.29906e-09		Sniekers				1	2	rs12143094	rs12143094	72105376	4.401e-09		Yes				6	9	rs2490272	rs2764265	108894438	6.263e-10		Yes
431	1	3	rs61774743	rs10889949	41836026	1.30118e-09		Sniekers				1	2	rs12143094	rs80313480	72287808	5.244e-08		Yes				6	9	rs2490272	rs2490272	108895386	9.962e-14		Yes
432	1	3	rs61774743	rs6683382	41836787	7.28935e-09		Sniekers				1	2	rs12139692	rs12139692	72461382	3.157e-10		Yes				6	9	rs2490272	rs2802288	108896215	3.033e-13		Yes
433	1	3	rs56233836	rs56233836	41837173	1.10494e-11		Sniekers				1	2	rs34305371	rs6699175	72514896	1.387e-11		Yes				6	9	rs2490272	rs2802290	108905680	2.138e-13		Yes
434	1	3	rs11209976	rs4660192	41842350	1.31498e-09		Sniekers				1	2	rs34305371	rs4348675	72515717	1.068e-09		Yes				6	9	rs1536057	rs12206094	108906200	1.105e-09		Yes
435	1	3	rs56233836	rs56053787	41845115	3.47951e-09		Sniekers				1	2	rs1620977	rs7542974	72544704	1.355e-10		Yes				6	9	rs2490272	rs2802292	108908518	2.022e-13		Yes
436	1	3	rs11209976	rs60144015	41845246	2.00723e-10		Sniekers				1	2	rs1620977	rs12128707	72588119	1.2e-10		Yes				6	9	rs2490272	rs2802295	108926496	5.256e-10		Yes
437	1	3	rs56233836	rs55784313	41845541	3.00941e-11		Sniekers				1	2	rs1620977	rs11587434	72615118	4.071e-11		Yes				6	9	rs2490272	rs2764261	108927842	7.075e-10		Yes
438	1	3	rs11209976	rs61774752	41847024	1.59255e-10		Sniekers				1	2	rs34305371	rs12124523	72621463	7.067e-13		Yes				6	9	rs2490272	rs2764264	108934461	2.205e-06		Yes
439	1	3	rs11209976	rs4359027	41848296	2.55456e-10		Sniekers				1	2	rs1157072	rs1157072	72634912	1.314e-10		Yes				6	9	rs2490272	rs2022464	108945370	5.727e-10		Yes
440	1	3	rs11209976	rs1892423	41849340	2.80986e-09		Sniekers				1	2	rs34305371	rs12134600	72635996	2.882e-09		Yes				6	9	rs2490272	rs10457180	108965039	1.42e-07		Yes
441	1	3	rs11209976	rs10889959	41849735	3.7589e-09		Sniekers				1	2	rs1620977	rs1620977	72729142	1.686e-11		Yes				6	9	rs2490272	rs13217795	108974098	1.045e-09		Yes
442	1	3	rs11209976	rs10749805	41850182	1.21214e-09		Sniekers				1	2	rs34305371	rs34305371	72733610	2.344e-16		Yes				6	9	rs2490272	rs4946932	108974746	1.008e-09		Yes
443	1	4	rs11209976	rs11209976	41851415	1.77152e-11		Sniekers				1	2	rs34305371	rs12127789	72740073	2.063e-12		Yes				6	9	rs2490272	rs9400239	108977663	5.653e-10		Yes
444	1	4	rs673253	rs11210860	43982527	1.84998e-08		Okbay				1	2	rs34305371	rs12724444	72904288	8.045e-11		Yes				6	9	rs2490272	rs9398171	108983527	2.773e-07		Yes
445	1	4	rs673253	rs2152113	43983569	2.10518e-08		Okbay				1	2	rs1157072	rs75593079	72919499	4.553e-10		Yes				6	9	rs2490272	rs2153960	108988184	1.742e-09		Yes
446	1	4	rs673253	rs11577403	43989773	9.66989e-08		Okbay				1	2	rs1157072	rs12142193	73025079	1.778e-10		Yes				6	9	rs1536057	rs3800227	108994161	3.326e-07		Yes
447	1	4	rs673253	rs2842189	44007648	2.46821e-08		Okbay				1	2	rs12142680	rs12117476	73171935	1.765e-07		Yes				6	9	rs1536057	rs35396874	108994433	3.344e-07		Yes
448	1	4	rs673253	rs2782640	44009033	2.43798e-09		Okbay				1	2	rs1157072	rs77483376	73187836	1.596e-08		Yes				6	9	rs1536057	rs9398172	108994826	5.881e-10		Yes
449	1	4	rs673253	rs951740	44011737	3.10137e-08		Okbay				1	2	rs12142680	rs572403476	73218738	NA		Yes				6	9	rs1536057	rs3800228	108996748	5.056e-07		Yes
450	1	4	rs673253	rs2782641	44013355	8.10286e-09		Okbay				1	2	rs12142680	rs12117681	73232782	7.385e-08		Yes				6	9	rs1536057	rs3800229	108996963	5.446e-10		Yes
451	1	4	rs673253	rs2842188	44014280	1.82711e-10		Okbay				1	2	rs12142680	rs77159347	73302708	8.398e-08		Yes				6	9	rs1536057	rs9374040	108997435	3.322e-07		Yes
452	1	4	rs673253	rs2819333	44014573	2.53987e-10		Okbay				1	2	rs12142680	rs12128497	73378037	1.057e-06		Yes				6	9	rs1536057	rs9400240	108997611	3.599e-07		Yes
453	1	4	rs673253	rs2819334	44014735	3.06726e-10		Okbay				1	2	rs12142680	rs115032776	73435977	1.04e-06		Yes				6	9	rs1536057	rs3800231	108998266	4.845e-07		Yes
454	1	4	rs673253	rs2819335	44014825	4.75586e-09		Okbay				1	2	rs12142680	rs12145747	73523903	7.787e-08		Yes				6	9	rs1536057	rs1935952	108998905	4.582e-10		Yes
455	1	4	rs673253	rs2842187	44014949	2.25955e-10		Okbay				1	2	rs12142680	rs12119178	73526792	6.042e-08		Yes				6	9	rs1536057	rs1935951	108999101	3.447e-07		Yes
456	1	4	rs673253	rs2819336	44015809	3.69719e-10		Okbay				1	2	rs12142680	rs12142680	73615892	1.414e-08		Yes				6	9	rs1536057	rs1935949	108999287	6.716e-10		Yes
457	1	4	rs673253	rs11580258	44016015	3.82036e-09		Okbay				1	2	rs12142680	rs74595850	73760230	1.119e-06		Yes				6	9	rs1536057	rs9398173	109000316	3.057e-07		Yes
458	1	4	rs11210871	rs2819339	44018604	6.85889e-09		Okbay				1	2	rs12142680	rs113671307	73764266	1.345e-05		Yes				6	9	rs1536057	rs4946935	109000742	4.428e-10		Yes
459	1	4	rs673253	rs2842185	44019731	1.91084e-10		Okbay				1	2	rs12142680	rs4300176	73765103	6.319e-06		Yes				6	9	rs1536057	rs4945816	109002042	2.666e-07		Yes
460	1	4	rs11210871	rs2842183	44020394	4.14596e-08		Okbay				1	2	rs12142680	rs4278322	73766599	7.347e-06		Yes				6	9	rs1536057	rs4946936	109003321	4.378e-10		Yes
461	1	4	rs11210871	rs2842181	44020528	NA		Okbay				1	2	rs12142680	rs2180947	73776196	4.591e-06		Yes				6	9	rs1536057	rs9400241	109003989	2.908e-07		Yes
462	1	4	rs11210871	rs10890253	44021456	3.69639e-08		Okbay				1	2	rs12142680	rs7528347	73776727	4.678e-06		Yes				6	9	rs2490272	rs1062034	109005588	2.57e-07		Yes
463	1	4	rs673253	rs2842178	44022027	3.27648e-09		Okbay				1	2	rs12142680	rs186360618	73779380	1.626e-05		Yes				7	10	rs10236197	rs6945244	32259273	4.194e-07		Yes
464	1	4	rs11210871	rs2494995	44022303	4.1658e-08		Okbay				1	2	rs12142680	rs115382148	73779382	3.41e-06		Yes				7	10	rs10236197	rs17161045	32261458	1.794e-07		Yes
465	1	4	rs11210871	rs2842176	44022534	4.4534e-08		Okbay				1	2	rs12142680	rs11804753	73780251	4.505e-06		Yes				7	10	rs10236197	rs12669911	32262377	3.119e-07		Yes
466	1	4	rs11210871	rs2842175	44023615	3.99051e-08		Okbay				1	2	rs12142680	rs11801571	73780412	7.326e-06		Yes				7	10	rs10236197	rs10240905	32263069	3.533e-07		Yes
467	1	4	rs11210871	rs11580074	44024484	6.41613e-09		Okbay				1	2	rs12142680	rs12133960	73790017	4.225e-06		Yes				7	10	rs10236197	rs1860225	32263711	3.228e-07		Yes
468	1	4	rs673253	rs11210869	44026040	1.54389e-10		Okbay				1	2	rs12142680	rs12135781	73795320	4.565e-06		Yes				7	10	rs10236197	rs10233045	32264492	1.155e-08		Yes
469	1	4	rs11210871	rs10789435	44026053	4.20575e-08		Okbay				1	2	rs12142680	rs34332107	73796100	4.32e-06		Yes				7	10	rs10236197	rs10951325	32265545	2.426e-07		Yes
470	1	4	rs11210871	rs3000761	44026089	4.5607e-08		Okbay				1	2	rs12142680	rs12144343	73798439	4.131e-06		Yes				7	10	rs10236197	rs10237329	32265725	2.305e-10		Yes
471	1	4	rs11210871	rs68191270	44026180	4.32786e-08		Okbay				1	2	rs12142680	rs112033502	73798684	4.629e-06		Yes				7	10	rs10236197	rs4236333	32271662	3.178e-06		Yes
472	1	4	rs11210871	rs12076635	44026656	4.06752e-08		Okbay				1	2	rs12142680	rs79357828	73804570	4.113e-06		Yes				7	10	rs10236197	rs1014242	32272305	4.857e-09		Yes
473	1	4	rs673253	rs61769611	44028913	2.77949e-09		Okbay				1	2	rs12142680	rs9650980	73805596	5.945e-06		Yes				7	10	rs10236197	rs12701194	32272429	1.514e-07		Yes
474	1	4	rs11210871	rs2842194	44028962	4.24608e-08		Okbay				1	2	rs12142680	rs112996954	73815285	3.551e-06		Yes				7	10	rs10236197	rs7786576	32272714	2.165e-07		Yes
475	1	4	rs11210871	rs11210871	44029353	4.08666e-10		Okbay				1	2	rs12142680	rs12117164	73816828	4.015e-06		Yes				7	10	rs10236197	rs7806224	32273107	3.302e-09		Yes
476	1	4	rs11210871	rs10890255	44031493	8.76879e-08		Okbay				1	2	rs12142680	rs12138222	73817060	3.99e-06		Yes				7	10	rs10236197	rs10259431	32281397	4.586e-09		Yes
477	1	4	rs11210871	rs2478978	44031657	4.89788e-08		Okbay				1	2	rs12142680	rs17568589	73824555	3.501e-06		Yes				7	10	rs10236197	rs9638875	32282914	8.718e-10		Yes
478	1	4	rs673253	rs11586016	44031793	2.69485e-09		Okbay				1	2	rs12142680	rs7522009	73826120	1.254e-05		Yes				7	10	rs10236197	rs11772510	32285637	1.593e-07		Yes
479	1	4	rs11210871	rs12089622	44033768	1.49958e-06		Okbay				1	2	rs12142680	rs56206806	73829739	4.194e-06		Yes				7	10	rs10236197	rs6955339	32290842	1.323e-07		Yes
480	1	4	rs673253	rs4660736	44034901	1.71122e-06		Okbay				1	2	rs12142680	rs11210213	73833694	4.824e-06		Yes				7	10	rs10236197	rs12701206	32291463	1.286e-07		Yes
481	1	4	rs11210871	rs2842186	44035093	3.30696e-09		Okbay				1	2	rs12142680	rs11802950	73834554	3.742e-06		Yes				7	10	rs10236197	rs12701207	32291591	1.274e-07		Yes
482	1	4	rs673253	rs943513	44035472	1.61203e-09		Okbay				1	2	rs12142680	rs139208149	73836914	3.138e-06		Yes				7	10	rs10236197	rs6960114	32291599	1.513e-07		Yes
483	1	4	rs673253	rs1887402	44036085	7.55583e-11		Okbay				1	2	rs12142680	rs12118287	73838390	3.194e-06		Yes				7	10	rs10236197	rs10236197	32291761	1.029e-10		Yes
484	1	4	rs11210871	rs3001723	44037685	4.50706e-10		Okbay				1	2	rs12142680	rs12132546	73841900	4.578e-06		Yes				7	10	rs10236197	rs4720058	32291774	1.341e-07		Yes
485	1	4	rs11210871	rs2819340	44039710	4.96815e-08		Okbay				1	2	rs12142680	rs12134426	73843140	3.375e-06		Yes				7	10	rs10236197	rs11773343	32292316	0.0001424		Yes
486	1	4	rs673253	rs2842171	44039850	1.7987e-09		Okbay				1	2	rs12142680	rs7516923	73843761	3.044e-06		Yes				7	10	rs10236197	rs10951327	32292758	0.0004746		Yes
487	1	4	rs11210871	rs10789436	44040966	2.61531e-09		Okbay				1	2	rs12142680	rs17568889	73847888	4.997e-06		Yes				7	10	rs10236197	rs7798739	32292961	1.406e-10		Yes
488	1	4	rs11210871	rs650729	44042539	2.62908e-09		Okbay				1	2	rs12142680	rs7546663	73848129	5.768e-06		Yes				7	10	rs10236197	rs13221985	32292985	0.0001545		Yes
489	1	4	rs11210871	rs663618	44043105	3.89624e-08		Okbay				1	2	rs12142680	rs115639919	73859293	2.967e-06		Yes				7	10	rs10236197	rs929456	32293644	1.194e-10		Yes
490	1	4	rs673253	rs552638	44043392	1.44429e-09		Okbay				1	2	rs12142680	rs11210230	73860239	1.558e-05		Yes				7	10	rs10236197	rs6959931	32297232	1.338e-07		Yes
491	1	4	rs11210871	rs2004899	44045465	3.22467e-09		Okbay				1	2	rs12142680	rs10518420	73860543	1.35e-05		Yes				7	10	rs10236197	rs6979862	32297237	1.258e-07		Yes
492	1	4	rs673253	rs1808730	44045528	1.77079e-09		Okbay				1	2	rs12142680	rs10518421	73861144	1.339e-05		Yes				7	10	rs10236197	rs13224417	32298593	5.922e-06		Yes
493	1	4	rs673253	rs3791134	44049156	6.89317e-10		Okbay				1	2	rs12142680	rs12135844	73862469	1.605e-05		Yes				7	10	rs10236197	rs6975208	32299703	0.0006637		Yes
494	1	4	rs673253	rs3791136	44049947	1.30369e-10		Okbay				1	2	rs12142680	rs12134418	73864126	1.664e-05		Yes				7	10	rs10236197	rs4723139	32300717	1.683e-07		Yes
495	1	4	rs11210871	rs3791137	44050004	4.24854e-09		Okbay				1	2	rs12142680	rs11804341	73867073	1.473e-05		Yes				7	10	rs10236197	rs6948856	32302347	6.848e-06		Yes
496	1	4	rs11210871	rs3791138	44050027	5.13595e-08		Okbay				1	2	rs12142680	rs55933742	73875353	1.205e-05		Yes				7	10	rs10236197	rs975122	32302794	4.767e-06		Yes
497	1	4	rs11210871	rs3828150	44050856	4.11706e-09		Okbay				1	2	rs12142680	rs74091844	73877889	1.209e-05		Yes				7	10	rs10236197	rs7806397	32303339	1.766e-10		Yes
498	1	4	rs673253	rs6698389	44051574	1.77079e-09		Okbay				1	2	rs12142680	rs12136189	73880289	1.215e-05		Yes				7	10	rs10236197	rs7796692	32304865	6.353e-06		Yes
499	1	4	rs673253	rs61769642	44051630	1.99596e-09		Okbay				1	2	rs12142680	rs12116741	73888363	1.203e-05		Yes				7	10	rs10236197	rs7780515	32305274	1.576e-10		Yes
500	1	4	rs673253	rs3791139	44051771	1.77079e-09		Okbay				1	2	rs12142680	rs13376104	73889225	8.291e-06		Yes				7	10	rs10236197	rs7801559	32305411	1.709e-07		Yes
501	1	4	rs673253	rs3791140	44051778	1.90471e-09		Okbay				1	2	rs12142680	rs12144054	73889445	1.315e-05		Yes				7	10	rs10236197	rs13242981	32306882	3.615e-07		Yes
502	1	4	rs673253	rs501299	44051834	1.26026e-10		Okbay				1	2	rs12142680	rs112028101	73891752	1.266e-05		Yes				7	10	rs10236197	rs34496191	32306891	1.997e-07		Yes
503	1	4	rs11210871	rs10890261	44052377	4.94462e-08		Okbay				1	2	rs12142680	rs12119572	73894382	1.33e-05		Yes				7	10	rs10236197	rs4368879	32307925	1.164e-10		Yes
504	1	4	rs58097944	rs58097944	44054994	6.14883e-09		Okbay				1	2	rs12142680	rs12130644	73894644	1.58e-05		Yes				7	10	rs10236197	rs4368880	32307973	1.438e-07		Yes
505	1	4	rs11210871	rs573350	44057950	5.43647e-08		Okbay				1	2	rs12142680	rs530337638	73894758	NA		Yes				7	10	rs10236197	rs1450869	32311672	1.37e-10		Yes
506	1	4	rs673253	rs605709	44058467	1.23905e-10		Okbay				1	2	rs12142680	rs12120593	73895448	1.352e-05		Yes				7	10	rs10236197	rs1450870	32311726	9.073e-09		Yes
507	1	4	rs673253	rs72673082	44059242	2.34405e-09		Okbay				1	2	rs12142680	rs12143925	73898112	1.627e-05		Yes				7	10	rs10236197	rs4723140	32313640	1.114e-07		Yes
508	1	4	rs673253	rs583040	44060483	1.38498e-09		Okbay				1	2	rs12142680	rs12117619	73901834	1.568e-05		Yes				7	10	rs10236197	rs7778443	32314690	1.021e-08		Yes
509	1	4	rs11210871	rs674725	44061795	6.9803e-08		Okbay				1	2	rs12142680	rs75027734	73905868	1.637e-05		Yes				7	10	rs10236197	rs10226228	32315613	1.475e-10		Yes
510	1	4	rs673253	rs673253	44062154	2.91572e-11		Okbay				1	2	rs12142680	rs74091900	73907079	1.755e-05		Yes				7	10	rs10236197	rs1476764	32319780	1.207e-07		Yes
511	1	4	rs673253	rs673242	44062159	2.35621e-09		Okbay				1	2	rs12142680	rs12133999	73907955	1.676e-05		Yes				7	10	rs10236197	rs1476765	32320458	1.544e-10		Yes
512	1	4	rs673253	rs56175694	44065148	2.11329e-09		Okbay				1	2	rs12142680	rs12134297	73908869	1.606e-05		Yes				7	10	rs10236197	rs1476766	32320459	7.513e-08		Yes
513	1	4	rs673253	rs596522	44066424	1.30907e-09		Okbay				1	2	rs12142680	rs546124870	73910431	NA		Yes				7	10	rs10236197	rs11770877	32320462	1.03e-07		Yes
514	1	4	rs673253	rs17371903	44070691	4.10522e-10		Okbay				1	2	rs12142680	rs12125415	73910768	1.675e-05		Yes				7	10	rs10236197	rs12536686	32321743	1.005e-07		Yes
515	1	4	rs11210871	rs631248	44071221	2.96593e-09		Okbay				1	2	rs12142680	rs12122252	73910955	1.637e-05		Yes				7	10	rs10236197	rs9771228	32322496	1.4e-10		Yes
516	1	4	rs4660261	rs539096	44072420	8.7533e-09		Okbay				1	2	rs12142680	rs11210249	73912025	1.687e-05		Yes				7	10	rs10236197	rs12540204	32322834	9.582e-08		Yes
517	1	4	rs4660261	rs519669	44075505	5.72687e-08		Okbay				1	2	rs12142680	rs12128321	73913075	1.653e-05		Yes				7	10	rs10236197	rs12540232	32322961	2.056e-10		Yes
518	1	4	rs11210871	rs11210887	44076019	5.16612e-10		Okbay				1	2	rs12142680	rs61660524	73918723	1.676e-05		Yes				7	10	rs10236197	rs215596	32326373	1.123e-08		Yes
519	1	4	rs11210871	rs549845	44076469	5.099e-09		Okbay				1	2	rs12142680	rs12131367	73921658	1.726e-05		Yes				7	10	rs10236197	rs215598	32329698	1.958e-06		Yes
520	1	4	rs11210871	rs499257	44078384	3.16061e-08		Okbay				1	2	rs12142680	rs11804961	73923708	1.762e-05		Yes				7	10	rs10236197	rs215599	32330129	1.495e-08		Yes
521	1	4	rs6429637	rs3791151	44078602	6.06624e-08		Okbay				1	2	rs12142680	rs11210253	73924028	1.907e-05		Yes				7	10	rs10236197	rs215600	32333642	1.107e-10		Yes
522	1	4	rs11210871	rs603542	44079411	2.84094e-07		Okbay				1	2	rs12142680	rs12145235	73924076	1.784e-05		Yes				7	10	rs10236197	rs215601	32333921	8.211e-09		Yes
523	1	4	rs6429637	rs55684236	44080009	5.75917e-08		Okbay				1	2	rs12142680	rs55754114	73926058	1.789e-05		Yes				7	10	rs10236197	rs215603	32334880	2.06e-08		Yes
524	1	4	rs4660261	rs588657	44080412	5.5607e-06		Okbay				1	2	rs12142680	rs79859797	73928118	1.453e-05		Yes				7	10	rs10236197	rs215605	32336965	6.858e-10		Yes
525	1	4	rs4660261	rs513373	44081389	0.000248634		Okbay				1	2	rs12142680	rs74091613	73928193	1.96e-05		Yes				7	10	rs10236197	rs215606	32337443	8.305e-08		Yes
526	1	4	rs4660261	rs516790	44081712	4.67893e-07		Okbay				1	2	rs12142680	rs10157353	73928917	1.842e-05		Yes				7	10	rs412876	rs215611	32341438	4.908e-08		Yes
527	1	4	rs4660261	rs517849	44081873	6.31881e-06		Okbay				1	2	rs12142680	rs13375514	73929534	1.686e-05		Yes				7	10	rs10236197	rs215614	32347335	1.386e-09		Yes
528	1	4	rs4660261	rs667676	44082216	6.3659e-07		Okbay				1	2	rs12142680	rs12138620	73930624	1.157e-05		Yes				7	10	rs412876	rs215616	32349973	2.824e-06		Yes
529	1	4	rs11210871	rs653953	44083015	3.39754e-07		Okbay				1	2	rs12142680	rs74091618	73931554	1.459e-05		Yes				7	10	rs412876	rs215617	32350921	2.67e-06		Yes
530	1	4	rs4660261	rs571862	44083110	6.73402e-06		Okbay				1	2	rs12142680	rs582773	73938694	1.532e-05		Yes				7	10	rs10236197	rs142025297	32351623	7.092e-06		Yes
531	1	4	rs4660261	rs641365	44083507	7.8706e-07		Okbay				1	2	rs12142680	rs74091630	73941339	1.504e-05		Yes				7	10	rs10236197	rs215619	32351810	1.168e-07		Yes
532	1	4	rs4660261	rs641351	44083519	8.91258e-06		Okbay				1	2	rs12142680	rs12138059	73943502	1.202e-05		Yes				7	10	rs10236197	rs215622	32357659	1.277e-09		Yes
533	1	4	rs4660261	rs639929	44083874	6.39475e-06		Okbay				1	2	rs12142680	rs12140290	73945889	1.428e-05		Yes				7	10	rs10236197	rs215625	32358313	3.269e-08		Yes
534	1	4	rs4660261	rs1143701	44084739	6.39475e-06		Okbay				1	2	rs12142680	rs12144535	73946010	1.352e-05		Yes				7	10	rs10236197	rs378642	32359278	6.012e-07		Yes
535	1	4	rs4660261	rs568639	44086080	0.00017523		Okbay				1	2	rs12142680	rs12118924	73948299	1.268e-05		Yes				7	10	rs412876	rs215628	32360096	2.605e-06		Yes
536	1	4	rs11210871	rs1143702	44086831	4.49339e-07		Okbay				1	2	rs12142680	rs78247764	73951777	1.448e-05		Yes				7	10	rs10236197	rs215629	32360464	2.131e-09		Yes
537	1	4	rs4660261	rs673485	44087496	9.64285e-06		Okbay				1	2	rs12142680	rs11811193	73954400	1.626e-05		Yes				7	10	rs10236197	rs215631	32364974	6.562e-07		Yes
538	1	4	rs4660261	rs643445	44089632	6.864e-07		Okbay				1	2	rs12142680	rs188322697	73956754	0.0009253		Yes				7	10	rs412876	rs215632	32368524	8.481e-09		Yes
539	1	4	rs4660261	rs559575	44089940	6.95129e-06		Okbay				1	2	rs12142680	rs12139950	73959879	1.438e-05		Yes				7	10	rs10236197	rs6950141	32368718	6.44e-07		Yes
540	1	4	rs4660261	rs531459	44090675	6.81472e-06		Okbay				1	2	rs12142680	rs12127029	73961215	1.523e-05		Yes				7	10	rs412876	rs215634	32369148	4.971e-07		Yes
541	1	4	rs4660261	rs628342	44090736	6.50866e-07		Okbay				1	2	rs12142680	rs12127103	73961437	1.522e-05		Yes				7	10	rs10236197	rs6955346	32369553	3.349e-09		Yes
542	1	4	rs4660261	rs2916568	44091274	6.74353e-07		Okbay				1	2	rs12142680	rs12144198	73963890	1.311e-05		Yes				7	10	rs412876	rs215635	32370220	1.12e-08		Yes
543	1	4	rs4660261	rs10890268	44095108	7.61392e-06		Okbay				1	2	rs12142680	rs12145094	73964260	1.319e-05		Yes				7	10	rs10236197	rs10264177	32370862	6.642e-08		Yes
544	1	4	rs6429637	rs12405972	44097438	4.15507e-08		Okbay				1	2	rs12142680	rs12124740	73966076	1.114e-05		Yes				7	10	rs412876	rs215638	32373541	1.408e-07		Yes
545	1	4	rs4660261	rs2970609	44097514	8.43566e-06		Okbay				1	2	rs12142680	rs12121257	73966263	1.086e-05		Yes				7	10	rs10236197	rs215639	32373639	2.189e-09		Yes
546	1	4	rs11210871	rs2970610	44097530	4.1496e-07		Okbay				1	2	rs12142680	rs11210268	73967830	1.251e-05		Yes				7	10	rs412876	rs215669	32378979	1.31e-06		Yes
547	1	4	rs6429637	rs61769649	44098506	8.585e-08		Okbay				1	2	rs12142680	rs12133078	73972455	9.814e-06		Yes				7	10	rs10236197	rs215670	32379218	6.502e-08		Yes
548	1	4	rs4660261	rs6657348	44098651	1.47591e-05		Okbay				1	2	rs12142680	rs12118350	73972684	9.518e-06		Yes				7	10	rs412876	rs186229	32381557	3.256e-07		Yes
549	1	4	rs4660261	rs55656032	44098739	1.8729e-06		Okbay				1	2	rs12142680	rs7545028	73973349	9.942e-06		Yes				7	10	rs412876	rs186230	32381662	0.0003125		Yes
550	1	4	rs4660261	rs56201009	44098746	NA		Okbay				1	2	rs12142680	rs6694883	73973820	1.119e-05		Yes				7	10	rs412876	rs541577	32382895	1.022e-06		Yes
551	1	4	rs4660261	rs585711	44099863	8.18853e-07		Okbay				1	2	rs12142680	rs2879765	73975069	1.13e-05		Yes				7	10	rs412876	rs1653889	32386653	5.957e-06		Yes
552	1	4	rs4660261	rs585652	44099910	8.87768e-06		Okbay				1	2	rs12142680	rs7523308	73975908	9.928e-06		Yes				7	10	rs412876	rs1668389	32386915	5.802e-06		Yes
553	1	4	rs11210871	rs11210892	44100084	4.21432e-08		Okbay				1	2	rs12142680	rs7535058	73976006	1.064e-05		Yes				7	10	rs412876	rs1376286	32389554	0.0008508		Yes
554	1	4	rs4660261	rs501861	44101440	0.000256996		Okbay				1	2	rs12142680	rs7545351	73976110	1.084e-05		Yes				7	10	rs412876	rs1668393	32393611	3.97e-06		Yes
555	1	4	rs6429637	rs35393217	44101648	8.30891e-08		Okbay				1	2	rs12142680	rs7545661	73976488	1.054e-05		Yes				7	10	rs412876	rs215692	32394858	1.145e-06		Yes
556	1	4	rs4660261	rs664728	44101714	8.07815e-06		Okbay				1	2	rs12142680	rs7535708	73976669	8.71e-06		Yes				7	10	rs412876	rs412876	32395660	4.266e-08		Yes
557	1	4	rs4660261	rs664336	44101800	8.07815e-06		Okbay				1	2	rs12142680	rs7537989	73976730	1.105e-05		Yes				7	10	rs412876	rs7777166	32396297	3.866e-05		Yes
558	1	4	rs4660261	rs530201	44102257	7.8893e-06		Okbay				1	2	rs12142680	rs7526312	73976765	1.09e-05		Yes				7	10	rs412876	rs215694	32397026	4.367e-07		Yes
559	1	4	rs6429637	rs35290231	44103033	8.4656e-08		Okbay				1	2	rs12142680	rs7526580	73977026	1.091e-05		Yes				7	10	rs412876	rs215695	32397908	4.283e-05		Yes
560	1	4	rs4660261	rs2970606	44103498	1.40929e-05		Okbay				1	2	rs12142680	rs74091667	73977183	1.064e-05		Yes				7	10	rs412876	rs215698	32398094	8.896e-05		Yes
561	1	4	rs4660261	rs564318	44103714	1.40929e-05		Okbay				1	2	rs12142680	rs59126753	73977328	1.088e-05		Yes				7	10	rs412876	rs1653891	32398422	0.0003918		Yes
562	1	4	rs4660261	rs11210897	44104455	0.00250726		Okbay				1	2	rs12142680	rs55811030	73977762	1.117e-05		Yes				7	10	rs412876	rs1668394	32398685	9.378e-05		Yes
563	1	4	rs4660261	rs11210898	44104461	NA		Okbay				1	2	rs12142680	rs55915525	73978458	1.104e-05		Yes				7	10	rs412876	rs177365	32398834	0.0005408		Yes
564	1	4	rs4660261	rs11210899	44104466	0.0162128		Okbay				1	2	rs12142680	rs56010322	73978487	9.118e-06		Yes				7	10	rs412876	rs215699	32398974	9.542e-05		Yes
565	1	4	rs4660261	rs12080079	44104574	5.71223e-05		Okbay				1	2	rs12142680	rs56198528	73978546	7.781e-06		Yes				7	10	rs412876	rs1653892	32399469	0.0009656		Yes
566	1	4	rs4660261	rs486883	44105004	1.43112e-05		Okbay				1	2	rs12142680	rs74091671	73978571	2.119e-06		Yes				7	10	rs412876	rs215702	32399658	5.479e-05		Yes
567	1	4	rs4660261	rs649504	44105948	9.5804e-06		Okbay				1	2	rs12142680	rs74091672	73978572	1.52e-06		Yes				7	11	rs4728302	rs2042000	133322697	2.369e-07		Yes
568	1	4	rs4660261	rs574736	44106266	1.42563e-05		Okbay				1	2	rs12142680	rs74091673	73978785	9.172e-06		Yes				7	11	rs4728302	rs10227672	133326196	2.56e-05		Yes
569	1	4	rs4660261	rs636547	44106516	1.64256e-05		Okbay				1	2	rs12142680	rs17512038	73978796	8.348e-06		Yes				7	11	rs4728302	rs6955530	133339511	1.683e-08		Yes
570	1	4	rs4660261	rs581005	44106986	1.40929e-05		Okbay				1	2	rs12142680	rs12134943	73979605	9.173e-06		Yes				7	11	rs4728302	rs2430768	133340287	2.575e-08		Yes
571	1	4	rs11210871	rs2367724	44107428	3.46297e-06		Okbay				1	2	rs12142680	rs12134944	73979621	9.467e-06		Yes				7	11	rs4728302	rs2345943	133340630	2.605e-08		Yes
572	1	4	rs4660261	rs6429630	44107777	0.000316926		Okbay				1	2	rs12142680	rs6682300	73979872	1.117e-05		Yes				7	11	rs4728302	rs12707114	133345207	1.012e-05		Yes
573	1	4	rs4660261	rs694197	44107956	2.87539e-05		Okbay				1	2	rs12142680	rs6682394	73979987	1.149e-05		Yes				7	11	rs4728302	rs7808879	133345471	3.277e-08		Yes
574	1	4	rs4660261	rs483679	44108119	2.78079e-05		Okbay				1	2	rs12142680	rs6682733	73980293	1.185e-05		Yes				7	11	rs4728302	rs7792396	133345526	3.184e-08		Yes
575	1	4	rs4660261	rs594293	44109199	1.6363e-05		Okbay				1	2	rs12142680	rs7548223	73980541	1.114e-05		Yes				7	11	rs4728302	rs7783019	133347347	1.181e-05		Yes
576	1	4	rs11210871	rs607296	44109749	9.53787e-05		Okbay				1	2	rs12142680	rs7515799	73980726	1.032e-05		Yes				7	11	rs4728302	rs13237435	133347570	1.236e-05		Yes
577	1	4	rs4660261	rs541550	44109816	0.000267602		Okbay				1	2	rs12142680	rs17571458	73981063	1.031e-05		Yes				7	11	rs4728302	rs6467499	133348922	3.493e-08		Yes
578	1	4	rs4660261	rs609171	44110216	2.08028e-06		Okbay				1	2	rs12142680	rs12136774	73981097	1.131e-05		Yes				7	11	rs4728302	rs7794168	133357606	6.161e-08		Yes
579	1	4	rs4660261	rs620851	44110489	1.59924e-05		Okbay				1	2	rs12142680	rs12125989	73981190	1.058e-05		Yes				7	11	rs4728302	rs6944149	133381365	2.149e-08		Yes
580	1	4	rs4660261	rs623965	44111187	1.51585e-05		Okbay				1	2	rs12142680	rs12129496	73981219	1.402e-05		Yes				7	11	rs4728302	rs9649595	133385921	8.042e-06		Yes
581	1	4	rs6429637	rs55666439	44111212	7.96654e-08		Okbay				1	2	rs12142680	rs12126028	73981318	8.546e-06		Yes				7	11	rs4728302	rs13246174	133395004	6.261e-06		Yes
582	1	4	rs6429637	rs61768370	44111963	7.74593e-08		Okbay				1	2	rs12142680	rs12126048	73981336	7.677e-06		Yes				7	11	rs4728302	rs12539993	133418799	2.571e-08		Yes
583	1	4	rs4660261	rs72883034	44112379	2.66918e-05		Okbay				1	2	rs12142680	rs139169559	73981714	1.036e-05		Yes				7	11	rs4728302	rs12707116	133424909	2.375e-08		Yes
584	1	4	rs4660261	rs602753	44113156	NA		Okbay				1	2	rs12142680	rs185686870	73981724	2.563e-06		Yes				7	11	rs4728302	rs1362739	133430934	2.93e-08		Yes
585	1	4	rs4660261	rs1314923	44113441	2.37243e-05		Okbay				1	2	rs12142680	rs74093919	73981834	9.788e-06		Yes				7	11	rs4728302	rs12532950	133434286	7.004e-06		Yes
586	1	4	rs4660261	rs617521	44114199	6.23067e-06		Okbay				1	2	rs12142680	rs74093920	73982062	1.051e-05		Yes				7	11	rs4728302	rs7804463	133447651	1.289e-07		Yes
587	1	4	rs4660261	rs513862	44114405	9.39315e-06		Okbay				1	2	rs12142680	rs74093921	73982259	1.143e-05		Yes				7	11	rs4728302	rs13243553	133506955	1.018e-08		Yes
588	1	4	rs4660261	rs519357	44115022	4.97617e-05		Okbay				1	2	rs12142680	rs17512311	73982357	9.204e-06		Yes				7	11	rs4728302	rs7800126	133521356	2.08e-08		Yes
589	1	4	rs4660261	rs631758	44115054	0.000136179		Okbay				1	2	rs12142680	rs74093923	73982371	7.984e-06		Yes				7	11	rs4728302	rs12707123	133525470	1.563e-06		Yes
590	1	4	rs6429637	rs517191	44116466	1.01512e-07		Okbay				1	2	rs12142680	rs17571591	73982431	1.12e-05		Yes				7	11	rs4728302	rs6975134	133531432	1.544e-08		Yes
591	1	4	rs6429637	rs660899	44117006	1.27024e-08		Okbay				1	2	rs12142680	rs12128002	73982980	9.834e-06		Yes				7	11	rs4728302	rs10231102	133573310	1.616e-08		Yes
592	1	4	rs6429637	rs61768371	44118406	5.63181e-08		Okbay				1	2	rs12142680	rs17571689	73983666	8.669e-06		Yes				7	11	rs4728302	rs2042456	133580447	1.489e-08		Yes
593	1	4	rs58097944	rs597041	44118510	2.82529e-05		Okbay				1	2	rs12142680	rs28565938	73983673	8.908e-06		Yes				7	11	rs4728302	rs2042455	133580545	1.463e-08		Yes
594	1	4	rs58097944	rs613976	44119997	1.36269e-05		Okbay				1	2	rs12142680	rs17571745	73983902	9.042e-06		Yes				7	11	rs4728302	rs2042453	133580730	1.896e-08		Yes
595	1	4	rs6429637	rs2274465	44121557	9.33392e-09		Okbay				1	2	rs12142680	rs12129139	73984187	9.313e-06		Yes				7	11	rs4728302	rs6955240	133581873	2.638e-08		Yes
596	1	4	rs6429637	rs11589584	44122473	9.60068e-08		Okbay				1	2	rs12142680	rs12139989	73984329	9.934e-06		Yes				7	11	rs4728302	rs7798804	133584085	1.274e-06		Yes
597	1	4	rs4660261	rs509173	44123502	1.4928e-05		Okbay				1	2	rs12142680	rs12140130	73984659	9.769e-06		Yes				7	11	rs4728302	rs6972412	133585659	1.471e-06		Yes
598	1	4	rs6429637	rs61768372	44123988	9.16408e-08		Okbay				1	2	rs12142680	rs12140132	73984661	9.856e-06		Yes				7	11	rs4728302	rs6958557	133585794	1.501e-06		Yes
599	1	4	rs6429637	rs11590619	44126709	1.01984e-07		Okbay				1	2	rs12142680	rs12129351	73984757	9.743e-06		Yes				7	11	rs4728302	rs13233690	133587328	1.404e-06		Yes
600	1	4	rs4660261	rs1973512	44128047	3.73288e-05		Okbay				1	2	rs12142680	rs10518424	73984868	8.911e-06		Yes				7	11	rs4728302	rs6954700	133588739	1.563e-06		Yes
601	1	4	rs6429637	rs489319	44131794	2.89511e-09		Okbay				1	2	rs12142680	rs12133609	73985108	9.672e-06		Yes				7	11	rs4728302	rs12707128	133589796	4.359e-08		Yes
602	1	4	rs4660261	rs607062	44133016	7.15949e-07		Okbay				1	2	rs12142680	rs12130189	73985213	9.202e-06		Yes				7	11	rs4728302	rs10253633	133590869	1.536e-08		Yes
603	1	4	rs6429637	rs618678	44133299	3.88784e-09		Okbay				1	2	rs12142680	rs12127373	73986257	9.77e-06		Yes				7	11	rs4728302	rs10224575	133590875	1.018e-06		Yes
604	1	4	rs6429637	rs3791033	44134077	5.37865e-09		Okbay				1	2	rs12142680	rs12134765	73986362	8.693e-06		Yes				7	11	rs4728302	rs10224683	133590937	2.629e-08		Yes
605	1	4	rs4660261	rs586339	44137257	5.97691e-08		Okbay				1	2	rs12142680	rs12131271	73986371	8.692e-06		Yes				7	11	rs4728302	rs10224828	133591071	1.554e-06		Yes
606	1	4	rs6429637	rs10789442	44140075	4.91513e-09		Okbay				1	2	rs12142680	rs12134933	73986882	8.628e-06		Yes				7	11	rs4728302	rs10225115	133591435	2.854e-08		Yes
607	1	4	rs6429637	rs9787076	44141149	2.8652e-09		Okbay				1	2	rs12142680	rs12126645	73986936	8.635e-06		Yes				7	11	rs4728302	rs10225454	133591535	2.341e-06		Yes
608	1	4	rs6429637	rs3791034	44145130	4.13559e-09		Okbay				1	2	rs12142680	rs12122713	73987036	8.659e-06		Yes				7	11	rs4728302	rs10225605	133591676	1.378e-08		Yes
609	1	4	rs6429637	rs4660257	44148168	3.68931e-09		Okbay				1	2	rs12142680	rs12122747	73987165	9.422e-06		Yes				7	11	rs4728302	rs10236499	133592421	1.134e-06		Yes
610	1	4	rs6429637	rs4660740	44148617	6.62518e-07		Okbay				1	2	rs12142680	rs17571877	73987668	8.402e-06		Yes				7	11	rs4728302	rs10281697	133592441	1.583e-06		Yes
611	1	4	rs4660261	rs6697354	44151015	1.53535e-06		Okbay				1	2	rs12142680	rs55829216	73987736	9.422e-06		Yes				7	11	rs4728302	rs10281716	133592477	1.28e-06		Yes
612	1	4	rs6429637	rs61768374	44151633	1.62664e-08		Okbay				1	2	rs12142680	rs17512674	73988054	7.863e-06		Yes				7	11	rs4728302	rs10156088	133592544	1.738e-08		Yes
613	1	4	rs6429637	rs113688544	44151911	1.41662e-06		Okbay				1	2	rs12142680	rs74092810	73988104	9.706e-06		Yes				7	11	rs4728302	rs10155909	133593036	1.391e-08		Yes
614	1	4	rs6429637	rs1971342	44152189	1.768e-08		Okbay				1	2	rs12142680	rs74092812	73988233	7.468e-06		Yes				7	11	rs4728302	rs11770927	133593126	1.581e-06		Yes
615	1	4	rs6429637	rs11805774	44152715	6.91697e-09		Okbay				1	2	rs12142680	rs74092814	73988454	7.925e-06		Yes				7	11	rs4728302	rs12707129	133593177	1.312e-08		Yes
616	1	4	rs6429637	rs17401357	44153619	3.35907e-09		Okbay				1	2	rs12142680	rs12139606	73989065	9.771e-06		Yes				7	11	rs4728302	rs7792492	133595316	1.785e-08		Yes
617	1	4	rs6429637	rs3791035	44154479	4.00922e-09		Okbay				1	2	rs12142680	rs12125056	73989720	9.928e-06		Yes				7	11	rs4728302	rs7792546	133595502	1.399e-08		Yes
618	1	4	rs4660261	rs3791036	44155383	2.59336e-07		Okbay				1	2	rs12142680	rs17512757	73989854	1.001e-05		Yes				7	11	rs4728302	rs7792905	133595602	1.194e-08		Yes
619	1	4	rs6429637	rs2270972	44158129	1.76676e-08		Okbay				1	2	rs12142680	rs74092817	73989901	9.958e-06		Yes				7	11	rs4728302	rs7779370	133595702	1.52e-06		Yes
620	1	4	rs6429637	rs56319043	44171211	6.51835e-07		Okbay				1	2	rs12142680	rs17512764	73990121	9.023e-06		Yes				7	11	rs4728302	rs889826	133595871	1.265e-08		Yes
621	1	4	rs6429637	rs112984125	44173423	3.83081e-08		Okbay				1	2	rs12142680	rs17572051	73990265	1.021e-05		Yes				7	11	rs4728302	rs889825	133596227	1.511e-06		Yes
622	1	4	rs2486012	rs304300	44174793	6.83786e-08		Okbay				1	2	rs12142680	rs17512806	73990295	9.289e-06		Yes				7	11	rs4728302	rs755664	133596671	1.499e-06		Yes
623	1	4	rs4660261	rs304303	44178070	2.1106e-07		Okbay				1	2	rs12142680	rs57304236	73990353	9.442e-06		Yes				7	11	rs4728302	rs958405	133597151	9.038e-07		Yes
624	1	4	rs6429637	rs17531412	44182244	1.14189e-08		Okbay				1	2	rs12142680	rs57674266	73990487	9.624e-06		Yes				7	11	rs4728302	rs958404	133597186	1.5e-08		Yes
625	1	4	rs4660261	rs6429636	44183540	1.58774e-06		Okbay				1	2	rs12142680	rs60912480	73990489	1.075e-05		Yes				7	11	rs4728302	rs6969899	133597490	1.481e-08		Yes
626	1	4	rs6429637	rs112361411	44183923	2.39189e-08		Okbay				1	2	rs12142680	rs12140966	73990925	6.704e-06		Yes				7	11	rs4728302	rs10808273	133597691	1.71e-06		Yes
627	1	4	rs4660261	rs10890273	44186444	1.68224e-07		Okbay				1	2	rs12142680	rs12130111	73990927	6.906e-06		Yes				7	11	rs4728302	rs10954434	133597864	1.318e-08		Yes
628	1	4	rs6429637	rs11810109	44186812	1.24218e-08		Okbay				1	2	rs12142680	rs12130976	73991376	9.057e-06		Yes				7	11	rs4728302	rs13228262	133598288	1.824e-06		Yes
629	1	4	rs6429637	rs12410155	44188465	3.27262e-09		Okbay				1	2	rs12142680	rs7523931	73991658	9.168e-06		Yes				7	11	rs4728302	rs10264922	133598975	1.917e-06		Yes
630	1	4	rs6429637	rs12410444	44188719	9.93616e-09		Okbay				1	2	rs12142680	rs7521491	73991674	9.127e-06		Yes				7	11	rs4728302	rs6962865	133599433	1.286e-08		Yes
631	1	4	rs4660261	rs11210907	44191759	1.74902e-06		Okbay				1	2	rs12142680	rs7531768	73991700	9.57e-06		Yes				7	11	rs4728302	rs6963032	133599527	1.293e-08		Yes
632	1	4	rs4660261	rs10890275	44194216	1.59444e-06		Okbay				1	2	rs12142680	rs7512149	73991766	8.225e-06		Yes				7	11	rs4728302	rs10226267	133601862	2.365e-08		Yes
633	1	4	rs4660261	rs4660259	44194534	3.09812e-06		Okbay				1	2	rs12142680	rs7512455	73992097	1.431e-05		Yes				7	11	rs4728302	rs2059298	133603245	1.223e-08		Yes
634	1	4	rs4660261	rs4660260	44195353	1.67446e-07		Okbay				1	2	rs12142680	rs12135441	73992244	8.959e-06		Yes				7	11	rs4728302	rs6974143	133603550	1.833e-06		Yes
635	1	4	rs4660261	rs4660743	44195404	1.57441e-06		Okbay				1	2	rs12142680	rs17572189	73995323	6.516e-06		Yes				7	11	rs4728302	rs6978170	133603838	1.702e-06		Yes
636	1	4	rs4660261	rs7538463	44196416	2.37055e-07		Okbay				1	2	rs12142680	rs7556448	73996959	6.397e-06		Yes				7	11	rs4728302	rs13231079	133604373	2.122e-06		Yes
637	1	4	rs4660261	rs3862228	44196945	1.60117e-06		Okbay				1	2	rs12142680	rs12128966	73998626	6.332e-06		Yes				7	11	rs4728302	rs13231095	133604436	1.705e-06		Yes
638	1	4	rs6429637	rs6429637	44198531	2.31522e-09		Okbay				1	2	rs12142680	rs12130055	73999717	6.707e-06		Yes				7	11	rs4728302	rs2113337	133607551	5.832e-06		Yes
639	1	4	rs6429637	rs6673970	44199469	3.65111e-09		Okbay				1	2	rs12142680	rs12139822	74010677	6.745e-06		Yes				7	11	rs4728302	rs1963840	133607556	2.675e-06		Yes
640	1	4	rs6429637	rs3791040	44202733	2.54517e-09		Okbay				1	2	rs12142680	rs78876805	74015918	5.946e-06		Yes				7	11	rs4728302	rs6467510	133607968	2.202e-06		Yes
641	1	4	rs4660261	rs3791041	44202991	6.03459e-08		Okbay				1	2	rs12142680	rs7517367	74019915	6.57e-06		Yes				7	11	rs4728302	rs10255193	133608911	2.103e-06		Yes
642	1	4	rs4660261	rs10749850	44205094	8.40926e-07		Okbay				1	2	rs12142680	rs11210284	74021081	6.631e-06		Yes				7	11	rs4728302	rs7805864	133610390	1.09e-08		Yes
643	1	4	rs6429637	rs1013793	44207553	6.88167e-09		Okbay				1	2	rs12142680	rs12128079	74022511	6.929e-06		Yes				7	11	rs4728302	rs6955279	133612113	1.762e-06		Yes
644	1	4	rs6429637	rs1029632	44207899	3.25427e-08		Okbay				1	2	rs12142680	rs59403678	74030818	8.654e-06		Yes				7	11	rs4728302	rs6955707	133612188	8.806e-09		Yes
645	1	4	rs6429637	rs1472661	44209075	6.37278e-09		Okbay				1	2	rs12142680	rs147910835	74032392	7.975e-06		Yes				7	11	rs4728302	rs6966403	133614421	1.056e-08		Yes
646	1	4	rs6429637	rs59305903	44210191	1.51852e-08		Okbay				1	2	rs12142680	rs12122285	74036249	6.329e-06		Yes				7	11	rs4728302	rs12707130	133616739	1.292e-07		Yes
647	1	4	rs4660261	rs6686238	44210253	8.15882e-07		Okbay				1	2	rs12142680	rs74094852	74057392	6.5e-06		Yes				7	11	rs4728302	rs6943986	133616965	1.064e-06		Yes
648	1	4	rs6429637	rs201958677	44210326	NA		Okbay				1	2	rs12142680	rs6687434	74072243	5.692e-06		Yes				7	11	rs4728302	rs13233715	133617471	1.561e-06		Yes
649	1	4	rs6429637	rs6696529	44210387	1.7168e-08		Okbay				1	2	rs12142680	rs79709841	74093171	5.352e-06		Yes				7	11	rs4728302	rs13221033	133617487	1.946e-06		Yes
650	1	4	rs4660261	rs6429638	44211010	7.96317e-08		Okbay				1	2	rs12142680	rs11210322	74100434	1.235e-05		Yes				7	11	rs4728302	rs6954712	133618853	1.8e-06		Yes
651	1	4	rs4660261	rs2158956	44211697	8.15882e-07		Okbay				1	2	rs12142680	rs74093079	74113954	9.123e-06		Yes				7	11	rs4728302	rs12707131	133620982	3.72e-08		Yes
652	1	4	rs4660261	rs28833034	44212942	8.48216e-07		Okbay				1	2	rs12142680	rs74093082	74115273	8.767e-06		Yes				7	11	rs4728302	rs7459333	133628701	5.511e-08		Yes
653	1	4	rs6429637	rs112646031	44213051	1.50366e-08		Okbay				1	2	rs12142680	rs1909068	74116666	8.292e-06		Yes				7	11	rs4728302	rs4728302	133630463	2.419e-09		Yes
654	1	4	rs4660261	rs7549094	44213178	8.37303e-07		Okbay				1	2	rs12142680	rs11805099	74117589	9.133e-06		Yes				7	11	rs4728302	rs10259686	133633152	4.526e-08		Yes
655	1	4	rs6429637	rs7551551	44213482	1.73371e-08		Okbay				1	2	rs12142680	rs11808385	74117835	9.286e-06		Yes				7	11	rs4728302	rs10258052	133635874	5.404e-07		Yes
656	1	4	rs6429637	rs7511800	44214269	3.84919e-08		Okbay				1	2	rs12142680	rs12128378	74119116	8.863e-06		Yes				7	11	rs4728302	rs4129572	133636888	3.204e-08		Yes
657	1	4	rs6429637	rs56338811	44214888	3.22312e-08		Okbay				1	2	rs12142680	rs12129488	74119963	8.437e-06		Yes				7	11	rs4728302	rs2971963	133641505	1.922e-08		Yes
658	1	4	rs6429637	rs56367078	44215015	3.23866e-08		Okbay				1	2	rs12142680	rs12125712	74120489	8.013e-06		Yes				7	11	rs4728302	rs2953617	133674100	1.161e-06		Yes
659	1	4	rs6429637	rs56701980	44215412	3.19226e-08		Okbay				1	2	rs12142680	rs1353673	74121670	1.93e-05		Yes				7	11	rs4728302	rs6970545	133676569	0.000186		Yes
660	1	4	rs6429637	rs12062824	44215859	3.28572e-08		Okbay				1	2	rs12142680	rs12135137	74122400	8.217e-06		Yes				7	11	rs4728302	rs3823572	133680601	4.504e-07		Yes
661	1	4	rs6429637	rs6668616	44216376	3.22312e-08		Okbay				1	2	rs12142680	rs11811423	74124131	2.143e-05		Yes				7	11	rs4728302	rs2346440	133685512	4.672e-05		Yes
662	1	4	rs6429637	rs11584382	44216634	3.68684e-08		Okbay				1	2	rs12142680	rs17515183	74124336	9.247e-06		Yes				7	11	rs4728302	rs4596578	133697429	4.346e-06		Yes
663	1	4	rs4660261	rs6669157	44216876	8.22963e-07		Okbay				1	2	rs12142680	rs75459041	74124780	8.253e-06		Yes				7	11	rs4728302	rs12533206	133700251	3.724e-06		Yes
664	1	4	rs6429637	rs6700256	44216887	3.25427e-08		Okbay				1	2	rs12142680	rs77179438	74126204	7.89e-06		Yes				7	11	rs4728302	rs6966335	133702217	2.979e-06		Yes
665	1	4	rs6429637	rs6429639	44217753	3.59954e-08		Okbay				1	2	rs12142680	rs11210323	74127161	7.103e-06		Yes				7	11	rs4728302	rs2346442	133705907	3.431e-06		Yes
666	1	4	rs4660261	rs3791042	44219275	8.08859e-07		Okbay				1	2	rs12142680	rs12142356	74127668	8.029e-06		Yes				7	11	rs4728302	rs12707133	133708979	0.0002241		Yes
667	1	4	rs6429637	rs3791043	44219546	6.60554e-09		Okbay				1	2	rs12142680	rs9803702	74129292	8.224e-06		Yes				7	11	rs4728302	rs6978605	133720125	0.0002992		Yes
668	1	4	rs6429637	rs3791044	44219933	3.44743e-08		Okbay				1	2	rs12142680	rs9803770	74130940	6.049e-06		Yes				7	11	rs4728302	rs6978383	133721697	8.765e-05		Yes
669	1	4	rs6429637	rs6678767	44220670	3.23866e-08		Okbay				1	2	rs12142680	rs9803771	74131068	7.18e-06		Yes				7	11	rs4728302	rs6967856	133727304	4.923e-06		Yes
670	1	4	rs6429637	rs11210912	44220737	3.17693e-08		Okbay				1	2	rs12142680	rs11210324	74131764	5.726e-06		Yes				7	11	rs4728302	rs6950383	133727497	5.247e-06		Yes
671	1	4	rs6429637	rs61768408	44220747	1.82395e-06		Okbay				1	2	rs12142680	rs7551061	74132829	1.343e-05		Yes				7	11	rs4728302	rs7809889	133734597	0.000321		Yes
672	1	4	rs6429637	rs202215468	44221787	NA		Okbay				1	2	rs12142680	rs7541091	74132958	1.73e-05		Yes				9	12	rs11138902	rs7856029	72067825	1.014e-05		Yes
673	1	4	rs6429637	rs11581514	44222204	3.04218e-08		Okbay				1	2	rs12142680	rs11808889	74134176	1.252e-05		Yes				9	12	rs11138902	rs7869375	72067942	5.034e-06		Yes
674	1	4	rs6429637	rs11587515	44222570	3.56519e-08		Okbay				1	2	rs12142680	rs11810333	74134285	5.354e-05		Yes				9	12	rs11138902	rs1757960	72068699	7.5e-06		Yes
675	1	4	rs4660261	rs11210913	44222597	7.48222e-07		Okbay				1	2	rs12142680	rs11809325	74135123	1.143e-05		Yes				9	12	rs11138902	rs1757961	72068932	2.751e-07		Yes
676	1	4	rs6429637	rs11210914	44223456	3.41448e-08		Okbay				1	2	rs12142680	rs11807634	74135199	1.053e-05		Yes				9	12	rs11138902	rs3897757	72075130	4.825e-06		Yes
677	1	4	rs6429637	rs72678674	44224688	5.87465e-06		Okbay				1	2	rs12142680	rs55664950	74135301	9.995e-06		Yes				9	12	rs11138902	rs4744899	72076547	1.112e-07		Yes
678	1	4	rs6429637	rs112518613	44224985	3.17693e-08		Okbay				1	2	rs12142680	rs1497852	74135910	1.526e-05		Yes				9	12	rs11138902	rs2777861	72077642	2.055e-06		Yes
679	1	4	rs4660261	rs7513994	44225051	3.2146e-06		Okbay				1	2	rs12142680	rs10158002	74136513	1.475e-05		Yes				9	12	rs11138902	rs2781536	72077866	8.876e-05		Yes
680	1	4	rs6429637	rs6664485	44225532	7.24267e-09		Okbay				1	3	rs1008078	rs1008078	91189731	7.882e-11		Yes				9	12	rs11138902	rs76261287	72078202	2.581e-05		Yes
681	1	4	rs4660261	rs6665014	44226004	5.20573e-07		Okbay				1	3	rs1008078	rs12089815	91189933	8.502e-10		Yes				9	12	rs11138902	rs2781537	72078593	1.117e-05		Yes
682	1	4	rs6429637	rs7520053	44226657	6.57169e-09		Okbay				1	3	rs12046000	rs6428600	91192297	6.995e-08		Yes				9	12	rs11138902	rs2781538	72078866	6.927e-05		Yes
683	1	4	rs4660261	rs11210915	44227579	1.4488e-07		Okbay				1	3	rs12046000	rs12046000	91192396	1.936e-08		Yes				9	12	rs11138902	rs1889400	72079258	2.705e-06		Yes
684	1	4	rs6429637	rs7551644	44228016	4.87663e-09		Okbay				1	3	rs1008078	rs10922907	91193049	7.617e-10		Yes				9	12	rs11138902	rs1761286	72079637	2.887e-06		Yes
685	1	4	rs4660261	rs4660261	44229597	4.81154e-08		Okbay				1	3	rs12046000	rs12568187	91193691	3.559e-08		Yes				9	12	rs11138902	rs1757955	72079855	2.871e-06		Yes
686	1	4	rs6429637	rs56352978	44231480	6.99077e-07		Okbay				1	3	rs1008078	rs7517629	91196099	1.22e-09		Yes				9	12	rs11138902	rs1631780	72080464	2.632e-06		Yes
687	1	4	rs6429637	rs56009633	44231481	6.34097e-07		Okbay				1	3	rs1008078	rs12042107	91196176	4.476e-10		Yes				9	12	rs11138902	rs1631689	72080497	2.519e-06		Yes
688	1	4	rs6429637	rs3791046	44231807	6.67364e-09		Okbay				1	3	rs12046000	rs1342780	91198676	9.417e-08		Yes				9	12	rs11138902	rs1631688	72080498	2.522e-06		Yes
689	1	4	rs6429637	rs11210916	44232926	3.46402e-08		Okbay				1	3	rs12046000	rs4146669	91200191	1.285e-07		Yes				9	12	rs11138902	rs1619631	72081056	2.828e-06		Yes
690	1	4	rs6429637	rs6656457	44233662	6.63946e-09		Okbay				1	3	rs1008078	rs10922911	91205831	4.115e-10		Yes				9	12	rs11138902	rs1009617	72081102	2.04e-06		Yes
691	1	4	rs6429637	rs4660745	44234076	3.51425e-08		Okbay				1	3	rs1008078	rs10801825	91206170	6.128e-10		Yes				9	12	rs11138902	rs870695	72081232	8.862e-05		Yes
692	1	4	rs6429637	rs11210917	44234520	7.62205e-09		Okbay				1	3	rs1008078	rs10801826	91206578	4.258e-10		Yes				9	12	rs11138902	rs1228285	72082326	3.997e-05		Yes
693	1	4	rs6429637	rs3791047	44236114	2.42754e-09		Okbay				1	3	rs1008078	rs10922912	91207367	4.695e-10		Yes				9	12	rs11138902	rs2781539	72083701	5.871e-06		Yes
694	1	4	rs6429637	rs7531165	44237247	2.87111e-08		Okbay				1	3	rs1008078	rs7548936	91207757	4.788e-10		Yes				9	12	rs11138902	rs1236984	72084167	2.053e-06		Yes
695	1	4	rs6429637	rs7516647	44237465	2.3645e-09		Okbay				1	3	rs1008078	rs2166171	91208451	4.807e-10		Yes				9	12	rs11138902	rs1237679	72084327	1.16e-07		Yes
696	1	4	rs6429637	rs10890280	44238218	2.88501e-08		Okbay				1	3	rs1008078	rs2166172	91208514	4.065e-10		Yes				9	12	rs11138902	rs1761287	72086415	1.224e-07		Yes
697	1	4	rs6429637	rs72678680	44240221	2.60894e-06		Okbay				1	3	rs1008078	rs1526480	91209986	4.315e-10		Yes				9	12	rs11138902	rs959613	72087039	2.629e-06		Yes
698	1	4	rs6429637	rs7529895	44241870	1.98806e-08		Okbay				1	3	rs1008078	rs6699397	91212216	5.63e-10		Yes				9	12	rs11138902	rs2781540	72089820	8.2e-08		Yes
699	1	4	rs6429637	rs11587427	44243049	2.23797e-06		Okbay				1	3	rs1008078	rs12133063	91214714	4.444e-10		Yes				9	12	rs11138902	rs2781541	72090480	1.002e-07		Yes
700	1	4	rs4660261	rs12119149	44243283	6.56766e-07		Okbay				1	3	rs4658173	rs6656775	91219359	2.657e-07		Yes				9	12	rs11138902	rs2777864	72091413	1.057e-06		Yes
701	1	4	rs6429637	rs61768432	44243561	3.79432e-08		Okbay				1	3	rs4658173	rs12122664	91220615	6.221e-07		Yes				9	12	rs11138902	rs11138862	72096654	1.057e-05		Yes
702	1	4	rs6429637	rs55695044	44243658	3.79432e-08		Okbay				1	3	rs4658173	rs12133859	91220788	9.102e-07		Yes				9	12	rs11138902	rs11138866	72097571	8.773e-06		Yes
703	1	4	rs4660261	rs7543520	44243866	6.51069e-07		Okbay				1	3	rs4658173	rs12122743	91220791	3.128e-06		Yes				9	12	rs11138902	rs1331978	72100930	1.06e-05		Yes
704	1	4	rs6429637	rs11590279	44244183	5.50015e-08		Okbay				1	3	rs4658173	rs72722308	91221596	4.426e-07		Yes				9	12	rs11138902	rs11138902	72103314	4.124e-08		Yes
705	1	4	rs6429637	rs2158954	44244667	3.81252e-08		Okbay				1	3	rs4658173	rs3856224	91223871	2.909e-07		Yes				9	12	rs11138902	rs13302431	72105286	8.071e-06		Yes
706	1	4	rs6429637	rs12083110	44245049	3.46402e-08		Okbay				1	3	rs4658173	rs10801827	91224244	4.935e-07		Yes				9	12	rs11138902	rs77055166	72105873	9.143e-06		Yes
707	1	4	rs6429637	rs10890281	44245939	8.48269e-09		Okbay				1	3	rs4658173	rs4658171	91225566	4.547e-07		Yes				9	12	rs11138902	rs2297420	72109038	8.329e-07		Yes
708	1	4	rs2486012	rs6680338	44246356	7.20889e-11		Okbay				1	3	rs4658173	rs4658172	91225594	4.914e-07		Yes				9	12	rs11138902	rs1475641	72112444	8.633e-07		Yes
709	1	4	rs4660261	rs7546040	44247233	1.43308e-06		Okbay				1	3	rs4658173	rs3934406	91226161	4.494e-07		Yes				9	12	rs11138902	rs13290847	72112801	9.293e-07		Yes
710	1	4	rs6429637	rs12354267	44248272	5.98963e-08		Okbay				1	3	rs4658173	rs3934407	91226571	5.177e-07		Yes				9	12	rs11138902	rs10511966	72114423	8.239e-07		Yes
711	1	4	rs4660261	rs917294	44249485	3.79747e-07		Okbay				1	3	rs4658173	rs17131160	91227063	5.499e-07		Yes				9	12	rs11138902	rs10867682	72118619	1.619e-06		Yes
712	1	4	rs2486012	rs917293	44249916	1.56655e-11		Okbay				1	3	rs4658173	rs12064799	91227215	4.833e-07		Yes				9	12	rs11138902	rs35693077	72121272	4.697e-06		Yes
713	1	4	rs2486012	rs4660749	44250301	3.33291e-12		Okbay				1	3	rs4658173	rs12060129	91227398	2.419e-07		Yes				9	12	rs11138902	rs35304044	72121298	1.17e-05		Yes
714	1	4	rs2486012	rs4660750	44250381	8.36983e-12		Okbay				1	3	rs4658173	rs17131162	91227926	2.13e-07		Yes				9	12	rs11138902	rs11139065	72132682	2.736e-06		Yes
715	1	4	rs6429637	rs11577684	44254280	1.61105e-06		Okbay				1	3	rs4658173	rs17131164	91228032	2.121e-07		Yes				9	12	rs11138902	rs12553491	72132996	5.156e-06		Yes
716	1	4	rs2486012	rs6691988	44254402	3.98633e-12		Okbay				1	3	rs4658173	rs12061544	91228235	1.93e-07		Yes				9	12	rs11138902	rs13286303	72133438	8.122e-06		Yes
717	1	4	rs6429637	rs9787240	44256468	5.64793e-07		Okbay				1	3	rs4658173	rs10922916	91228298	2.104e-07		Yes				9	12	rs11138902	rs35631039	72135137	3.652e-05		Yes
718	1	4	rs2486012	rs1354261	44256682	1.0679e-10		Okbay				1	3	rs4658173	rs10922917	91228680	2.555e-07		Yes				9	12	rs11138902	rs12378318	72136263	5.356e-06		Yes
719	1	4	rs2486012	rs1502907	44258040	2.43086e-12		Okbay				1	3	rs4658173	rs10922918	91228925	1.589e-07		Yes				9	12	rs11138902	rs7871891	72142202	3.563e-05		Yes
720	1	4	rs6429637	rs34224911	44258341	4.37087e-06		Okbay				1	3	rs4658173	rs6691718	91228955	1.82e-07		Yes				9	12	rs11138902	rs62567232	72145224	1.626e-05		Yes
721	1	4	rs6429637	rs12401813	44263415	2.79074e-06		Okbay				1	3	rs4658173	rs6704223	91228965	1.703e-07		Yes				9	12	rs11138902	rs11139155	72145765	4.65e-05		Yes
722	1	4	rs2486012	rs3791055	44265655	4.04304e-12		Okbay				1	3	rs4658173	rs12563928	91229968	1.314e-07		Yes				9	12	rs11138902	rs13286400	72148579	9.028e-06		Yes
723	1	4	rs2486012	rs9726489	44267668	NA		Okbay				1	3	rs4658173	rs56353619	91230655	1.256e-07		Yes				9	12	rs11138902	rs11139224	72155195	9.262e-06		Yes
724	1	4	rs2486012	rs11210928	44268219	6.26448e-12		Okbay				1	3	rs4658173	rs12080926	91230770	1.602e-07		Yes				9	12	rs11138902	rs11139228	72156200	0.000118		Yes
725	1	4	rs2486012	rs6670344	44269208	2.92121e-12		Okbay				1	3	rs4658173	rs6662366	91230809	1.319e-07		Yes				9	12	rs11138902	rs13287758	72156599	8.955e-05		Yes
726	1	4	rs2486012	rs246778	44272761	1.19762e-11		Okbay				1	3	rs4658173	rs6428602	91231155	1.164e-07		Yes				9	12	rs11138902	rs11139236	72157008	7.209e-05		Yes
727	1	4	rs2486012	rs246777	44274434	5.52892e-12		Okbay				1	3	rs4658173	rs4593803	91231232	3.993e-05		Yes				9	12	rs11138902	rs11139245	72157882	1.345e-05		Yes
728	1	4	rs2486012	rs246775	44275595	7.36822e-10		Okbay				1	3	rs4658173	rs12403983	91231772	1.414e-07		Yes				9	12	rs11138902	rs11139246	72157997	1.411e-05		Yes
729	1	4	rs6429637	rs37471	44277548	5.02608e-06		Okbay				1	3	rs4658173	rs10922919	91232054	8.139e-08		Yes				9	12	rs11138902	rs76858717	72158207	9.305e-05		Yes
730	1	4	rs6429637	rs37470	44277948	1.44875e-05		Okbay				1	3	rs4658173	rs10922920	91232067	7.853e-08		Yes				9	12	rs11138902	rs13289730	72158364	1.54e-05		Yes
731	1	4	rs2486012	rs37468	44280381	3.12426e-12		Okbay				1	3	rs4658173	rs56365411	91232449	4.868e-08		Yes				9	12	rs11138902	rs7025896	72159059	2.352e-05		Yes
732	1	4	rs2486012	rs37466	44283071	NA		Okbay				1	3	rs4658173	rs4658173	91233137	3.085e-08		Yes				9	12	rs11138902	rs1330331	72159507	1.579e-05		Yes
733	1	4	rs2486012	rs541487	44283909	3.18201e-12		Okbay				1	3	rs4658173	rs6683538	91233520	NA		Yes				9	12	rs11138902	rs11139274	72161136	1.414e-05		Yes
734	1	4	rs2486012	rs37464	44284161	3.18197e-12		Okbay				1	3	rs4658173	rs7527440	91234126	3.219e-08		Yes				9	12	rs11138902	rs11139279	72161412	0.0001143		Yes
735	1	4	rs2486012	rs37462	44284778	1.25556e-11		Okbay				1	4	rs17379561	rs75641275	98327133	5.618e-08		Yes				9	12	rs11138902	rs13291843	72162011	1.671e-05		Yes
736	1	4	rs2486012	rs39722	44285663	1.18433e-11		Okbay				1	4	rs61785883	rs76586805	98330439	1.266e-07		Yes				9	12	rs11138902	rs13283450	72164094	0.0001355		Yes
737	1	4	rs2486012	rs641356	44287186	9.36947e-12		Okbay				1	4	rs61785883	rs61787783	98330948	1.196e-07		Yes				9	12	rs11138902	rs13288354	72164201	2.573e-05		Yes
738	1	4	rs2486012	rs556667	44287414	1.64909e-12		Okbay				1	4	rs61785883	rs61787784	98331051	1.292e-07		Yes				9	12	rs11138902	rs11139289	72164537	1.181e-05		Yes
739	1	4	rs6429637	rs37459	44289397	1.24594e-05		Okbay				1	4	rs17379561	rs61787785	98332523	3.989e-08		Yes				9	12	rs11138902	rs11139293	72165492	2.133e-05		Yes
740	1	4	rs6429637	rs37458	44290530	5.82133e-06		Okbay				1	4	rs17379561	rs17379561	98340139	3.498e-08		Yes				9	12	rs11138902	rs11139294	72165585	2.476e-05		Yes
741	1	4	rs2486012	rs37457	44291191	2.52944e-11		Okbay				1	4	rs61785883	rs75570956	98377149	2.038e-07		Yes				9	12	rs11138902	rs1330326	72165812	1.985e-05		Yes
742	1	4	rs6429637	rs37456	44292989	1.81951e-05		Okbay				1	4	rs61785883	rs61787824	98378559	1.207e-07		Yes				9	12	rs11138902	rs1854701	72166212	0.0001376		Yes
743	1	4	rs6429637	rs37455	44294228	1.54627e-05		Okbay				1	4	rs61785883	rs61787827	98385673	9.377e-08		Yes				9	12	rs11138902	rs10867766	72166384	0.0001423		Yes
744	1	4	rs6429637	rs37454	44294411	1.39952e-05		Okbay				1	4	rs61785883	rs75451404	98385830	1.138e-07		Yes				9	12	rs11138902	rs11139299	72166413	0.0001333		Yes
745	1	4	rs6429637	rs37453	44295047	5.61193e-06		Okbay				1	4	rs61785883	rs61787828	98386955	3.049e-08		Yes				9	12	rs11138902	rs10867768	72166573	1.525e-05		Yes
746	1	4	rs4660261	rs37452	44297573	0.00102929		Okbay				1	4	rs61785883	rs61787829	98390477	4.792e-08		Yes				13	13	rs2251499	rs9514455	106629183	3.187e-06		Yes
747	1	4	rs2486012	rs42962	44298564	8.09127e-08		Okbay				1	4	rs61785883	rs61787830	98393523	4.778e-08		Yes				13	13	rs2251499	rs9555207	106629557	2.901e-06		Yes
748	1	4	rs2486012	rs246774	44299695	1.76118e-12		Okbay				1	4	rs17379561	rs4378243	98395881	2.253e-08		Yes				13	13	rs2251499	rs2252003	106635351	5.716e-10		Yes
749	1	4	rs2486012	rs246773	44300249	1.84874e-12		Okbay				1	4	rs17379561	rs4478846	98396847	1.933e-08		Yes				13	13	rs2251499	rs2478295	106635505	7.73e-07		Yes
750	1	4	rs4660261	rs3011217	44303266	0.000201445		Okbay				1	4	rs17379561	rs4506495	98404234	2.954e-08		Yes				13	13	rs2251499	rs2476733	106635519	7.751e-07		Yes
751	1	4	rs2486012	rs3011218	44303329	1.45872e-12		Okbay				1	4	rs17379561	rs4322261	98405856	3.882e-08		Yes				13	13	rs2251499	rs2478294	106635631	1.149e-09		Yes
752	1	4	rs4660261	rs3011219	44306120	0.00168957		Okbay				1	4	rs61785883	rs61789075	98414977	1.626e-07		Yes				13	13	rs2251499	rs2478293	106635640	1.17e-09		Yes
753	1	4	rs4660261	rs2906471	44306422	0.000796133		Okbay				1	4	rs17379561	rs10875121	98417446	3.35e-08		Yes				13	13	rs2251499	rs2476734	106636014	1.129e-09		Yes
754	1	4	rs2486012	rs2906470	44306559	1.38933e-12		Okbay				1	4	rs17379561	rs4246516	98420453	4.979e-08		Yes				13	13	rs2251499	rs2478292	106636056	2.242e-09		Yes
755	1	4	rs4660261	rs3011220	44308867	0.000719033		Okbay				1	4	rs17379561	rs9285628	98421934	4.47e-08		Yes				13	13	rs2251499	rs2478290	106636420	1.21e-09		Yes
756	1	4	rs4660261	rs12723279	44310744	0.00222108		Okbay				1	4	rs17379561	rs9324379	98421965	4.564e-08		Yes				13	13	rs2251499	rs2476735	106636520	1.117e-06		Yes
757	1	4	rs4660261	rs11210931	44310875	0.00116651		Okbay				1	4	rs17379561	rs11165935	98422612	4.577e-08		Yes				13	13	rs2251499	rs2476736	106636936	1.498e-09		Yes
758	1	4	rs2486012	rs3011221	44312109	7.29135e-13		Okbay				1	4	rs17379561	rs9659380	98423149	4.663e-08		Yes				13	13	rs2251499	rs2251829	106637090	1.588e-09		Yes
759	1	4	rs4660261	rs2367804	44314266	0.00172893		Okbay				1	4	rs17379561	rs28641479	98425888	7.434e-08		Yes				13	13	rs2251499	rs2478288	106637428	3.021e-09		Yes
760	1	4	rs6674176	rs2906468	44319007	5.04528e-07		Okbay				1	4	rs17379561	rs28582591	98426476	7.827e-08		Yes				13	13	rs2251499	rs2251732	106637457	2.027e-06		Yes
761	1	4	rs6674176	rs3011225	44319373	3.63245e-07		Okbay				1	4	rs17379561	rs61789077	98428260	6.745e-08		Yes				13	13	rs2251499	rs1924401	106638210	1.579e-09		Yes
762	1	4	rs2486012	rs2906467	44320476	2.33551e-13		Okbay				1	4	rs17379561	rs75513088	98430950	5.638e-08		Yes				13	13	rs2251499	rs1924402	106638272	1.099e-09		Yes
763	1	4	rs2486012	rs3124746	44320934	1.99209e-13		Okbay				1	4	rs17379561	rs61789078	98431165	6.213e-08		Yes				13	13	rs2251499	rs2476737	106638600	1.248e-09		Yes
764	1	4	rs2486012	rs12760568	44323254	NA		Okbay				1	4	rs17379561	rs61789079	98432507	6.455e-08		Yes				13	13	rs2251499	rs2478287	106638672	1.836e-09		Yes
765	1	4	rs2486012	rs7417507	44323258	3.66609e-07		Okbay				1	4	rs17379561	rs11165937	98433535	5.925e-08		Yes				13	13	rs2251499	rs2478286	106638739	1.259e-09		Yes
766	1	4	rs2486012	rs2906465	44323736	1.84538e-13		Okbay				1	4	rs17379561	rs61789082	98437556	4.74e-08		Yes				13	13	rs2251499	rs4772728	106638807	1.018e-09		Yes
767	1	4	rs2486012	rs3011226	44324060	6.72291e-13		Okbay				1	4	rs61785883	rs61789083	98438700	NA		Yes				13	13	rs2251499	rs2251593	106638978	1.044e-06		Yes
768	1	4	rs2486012	rs3011227	44325409	2.1101e-13		Okbay				1	4	rs17379561	rs80289781	98445830	2.495e-08		Yes				13	13	rs2251499	rs1926449	106639266	1.168e-06		Yes
769	1	4	rs2486012	rs3011229	44328017	4.53441e-13		Okbay				1	4	rs17379561	rs61785881	98447298	4.218e-08		Yes				13	13	rs2251499	rs2476738	106639535	1.603e-06		Yes
770	1	4	rs2486012	rs2906464	44329803	7.37507e-13		Okbay				1	4	rs17379561	rs61785882	98448341	3.631e-08		Yes				13	13	rs2251499	rs2476739	106639540	1.542e-06		Yes
771	1	4	rs2486012	rs2906463	44330048	7.06334e-13		Okbay				1	4	rs61785883	rs61785883	98449380	1.771e-08		Yes				13	13	rs2251499	rs2478284	106639634	1.134e-09		Yes
772	1	4	rs2486012	rs2906462	44332084	6.97668e-13		Okbay				1	4	rs17379561	rs72963738	98452069	4.576e-08		Yes				13	13	rs2251499	rs2478283	106639744	1.094e-09		Yes
773	1	4	rs2486012	rs2906461	44334228	1.85719e-13		Okbay				1	4	rs17379561	rs41285694	98454469	4.129e-08		Yes				13	13	rs2251499	rs2251500	106639788	7.617e-10		Yes
774	1	4	rs2486012	rs2906460	44335323	6.72291e-13		Okbay				1	4	rs17379561	rs61785886	98455957	5.739e-08		Yes				13	13	rs2251499	rs2251499	106639856	2.735e-10		Yes
775	1	4	rs2486012	rs2906459	44335657	7.01988e-13		Okbay				1	4	rs61785883	rs61785887	98456643	4.826e-08		Yes				13	13	rs2251499	rs2476740	106640154	3.556e-10		Yes
776	1	4	rs2486012	rs3011230	44340655	6.35915e-13		Okbay				1	4	rs17379561	rs61785888	98456731	4.359e-08		Yes				13	13	rs2251499	rs2478282	106640316	1.48e-06		Yes
777	1	4	rs2486012	rs2906456	44340920	3.42952e-13		Okbay				1	4	rs17379561	rs4573558	98456907	4.225e-08		Yes				13	13	rs2251499	rs2478281	106640324	1.346e-06		Yes
778	1	4	rs2486012	rs2906455	44341895	6.16549e-13		Okbay				1	4	rs17379561	rs2893376	98457303	5.621e-08		Yes				13	13	rs2251499	rs2476741	106640575	1.078e-06		Yes
779	1	4	rs2486012	rs3011231	44342235	1.67685e-13		Okbay				1	4	rs17379561	rs2391873	98457523	3.92e-08		Yes				13	13	rs2251499	rs2265097	106640634	5.425e-10		Yes
780	1	4	rs2486012	rs3791097	44349381	5.90405e-13		Okbay				1	4	rs17379561	rs9440288	98460106	6.206e-08		Yes				16	14	rs12928404	rs13333976	28347707	3.906e-05		Yes
781	1	4	rs6674176	rs803679	44349405	1.34363e-08		Okbay				1	4	rs61785883	rs9324380	98461132	2.025e-08		Yes				16	14	rs12928404	rs7206728	28349237	8.646e-05		Yes
782	1	4	rs2486012	rs17474535	44353084	3.03854e-13		Okbay				1	4	rs17379561	rs1938570	98461954	5.421e-08		Yes				16	14	rs12928404	rs3986805	28350059	4.448e-05		Yes
783	1	4	rs6674176	rs803675	44353237	1.35041e-08		Okbay				1	4	rs17379561	rs2154403	98465528	5.227e-08		Yes				16	14	rs12928404	rs202210003	28372911	1.653e-05		Yes
784	1	4	rs2486012	rs61770286	44356609	4.6638e-13		Okbay				1	4	rs17379561	rs10747495	98470605	6.78e-08		Yes				16	14	rs12928404	rs62031458	28373724	2.01e-05		Yes
785	1	4	rs2486012	rs61770287	44359205	5.54936e-13		Okbay				1	4	rs17379561	rs1938564	98472879	1.044e-07		Yes				16	14	rs12928404	rs62032560	28373950	3.332e-05		Yes
786	1	4	rs2486012	rs17533707	44361533	2.981e-13		Okbay				1	4	rs17379561	rs1938563	98472958	5.299e-08		Yes				16	14	rs12928404	rs201918842	28374161	2.315e-05		Yes
787	1	4	rs2486012	rs61770289	44363710	5.86554e-10		Okbay				1	4	rs17379561	rs1938562	98473716	5.666e-08		Yes				16	14	rs12928404	rs865719	28379443	8.677e-06		Yes
788	1	4	rs6674176	rs803680	44364370	4.39188e-05		Okbay				1	4	rs17379561	rs2391902	98474767	1.049e-07		Yes				16	14	rs12928404	rs394502	28383026	3.554e-05		Yes
789	1	4	rs2486012	rs783304	44365457	2.00753e-06		Okbay				1	4	rs61785883	rs2154402	98475522	1.987e-08		Yes				16	14	rs12928404	rs12599490	28383207	0.0001502		Yes
790	1	4	rs6674176	rs3791102	44366617	0.00011324		Okbay				1	4	rs17379561	rs9324381	98475913	4.615e-08		Yes				16	14	rs12928404	rs62032566	28383243	4.219e-05		Yes
791	1	4	rs2486012	rs783301	44369009	1.93567e-13		Okbay				1	4	rs17379561	rs1938561	98476718	5.969e-08		Yes				16	14	rs12928404	rs411518	28384414	2.47e-05		Yes
792	1	4	rs6674176	rs11210935	44369444	7.51502e-08		Okbay				1	4	rs17379561	rs9440293	98476950	1.185e-07		Yes				16	14	rs12928404	rs545645107	28388507	1.075e-05		Yes
793	1	4	rs2486012	rs2485995	44369600	1.92348e-13		Okbay				1	4	rs17379561	rs9727941	98476958	9.82e-08		Yes				16	14	rs12928404	rs2650495	28388744	0.0002056		Yes
794	1	4	rs2486012	rs148773406	44371107	9.55764e-10		Okbay				1	4	rs17379561	rs9724773	98476966	9.84e-08		Yes				16	14	rs12928404	rs56211668	28389173	2.212e-05		Yes
795	1	4	rs2486012	rs147671612	44371437	1.43567e-08		Okbay				1	4	rs17379561	rs1938565	98478544	5.975e-08		Yes				16	14	rs12928404	rs555978476	28403471	0.002157		Yes
796	1	4	rs2486012	rs142328051	44371441	4.63244e-11		Okbay				1	4	rs17379561	rs1938566	98478981	1.102e-07		Yes				16	14	rs12928404	rs151178	28483061	8.598e-05		Yes
797	1	4	rs2486012	rs2906598	44372290	3.68884e-10		Okbay				1	4	rs17379561	rs1938567	98480128	7.44e-08		Yes				16	14	rs12928404	rs149299	28485141	8.269e-05		Yes
798	1	4	rs2486012	rs2993621	44372291	3.68884e-10		Okbay				1	4	rs61785883	rs2391903	98482580	3.384e-08		Yes				16	14	rs12928404	rs151179	28487056	0.0001624		Yes
799	1	4	rs2486012	rs2486012	44373409	1.23291e-13		Okbay				1	4	rs17379561	rs1892549	98482693	6.818e-08		Yes				16	14	rs12928404	rs151180	28487213	0.0001688		Yes
800	1	4	rs2486012	rs2428963	44373439	3.21803e-13		Okbay				1	4	rs17379561	rs1892550	98482828	7.425e-08		Yes				16	14	rs12928404	rs181195	28488369	0.0001679		Yes
801	1	4	rs6674176	rs12058552	44377286	NA		Okbay				1	4	rs17379561	rs1892551	98482961	7.365e-08		Yes				16	14	rs12928404	rs151181	28490517	3.162e-06		Yes
802	1	4	rs6674176	rs12084459	44377297	NA		Okbay				1	4	rs17379561	rs1892552	98483035	6.742e-08		Yes				16	14	rs12928404	rs151303	28492510	0.0001472		Yes
803	1	4	rs6674176	rs71518480	44377301	NA		Okbay				1	4	rs17379561	rs2391904	98483150	6.683e-08		Yes				16	14	rs12928404	rs151182	28495752	0.0001284		Yes
804	1	4	rs6674176	rs201869658	44377305	NA		Okbay				1	4	rs17379561	rs9324382	98483322	7.005e-08		Yes				16	14	rs12928404	rs151301	28497059	0.0002412		Yes
805	1	4	rs6674176	rs199898784	44377306	NA		Okbay				1	4	rs17379561	rs1938571	98484152	8.905e-08		Yes				16	14	rs12928404	rs34835	28499291	3.702e-05		Yes
806	1	4	rs6674176	rs4314918	44377503	3.68631e-11		Okbay				1	4	rs17379561	rs4447033	98484291	5.922e-08		Yes				16	14	rs12928404	rs149301	28499659	0.0002963		Yes
807	1	4	rs6674176	rs3791112	44379248	3.52e-06		Okbay				1	4	rs17379561	rs1938572	98484474	1.773e-07		Yes				16	14	rs12928404	rs27741	28504181	5.833e-05		Yes
808	1	4	rs2486012	rs2248305	44379493	2.94802e-13		Okbay				1	4	rs17379561	rs1938573	98484617	8.631e-08		Yes				16	14	rs12928404	rs149271	28506872	0.0001607		Yes
809	1	4	rs2486012	rs1859725	44379577	3.0045e-13		Okbay				1	4	rs17379561	rs1938558	98484954	6.611e-08		Yes				16	14	rs12928404	rs180743	28507644	2.772e-06		Yes
810	1	4	rs6674176	rs6674176	44379957	1.08941e-11		Okbay				1	4	rs17379561	rs1938559	98485102	6.65e-08		Yes				16	14	rs12928404	rs180744	28508048	0.0002011		Yes
811	1	4	rs2486012	rs1766964	44381847	6.80648e-13		Okbay				1	4	rs17379561	rs1938560	98485192	8.074e-08		Yes				16	14	rs12928404	rs151174	28508069	0.0002189		Yes
812	1	4	rs2486012	rs1766966	44382515	6.43828e-13		Okbay				1	4	rs17379561	rs9324383	98485573	6.786e-08		Yes				16	14	rs12928404	rs40831	28508447	0.0001998		Yes
813	1	4	rs6674176	rs4660262	44382524	4.46015e-06		Okbay				1	4	rs17379561	rs9725319	98485927	6.701e-08		Yes				16	14	rs12928404	rs40834	28510393	1.848e-05		Yes
814	1	4	rs2486012	rs61770291	44383123	3.64764e-09		Okbay				1	4	rs17379561	rs4477335	98486162	6.426e-08		Yes				16	14	rs12928404	rs40836	28510537	1.814e-05		Yes
815	1	4	rs2486012	rs1636877	44387625	5.95167e-13		Okbay				1	4	rs17379561	rs4480407	98486370	1.164e-07		Yes				16	14	rs12928404	rs40837	28510845	1.969e-05		Yes
816	1	4	rs2486012	rs2245439	44389959	8.77876e-13		Okbay				1	4	rs17379561	rs9659624	98487333	7.533e-08		Yes				16	14	rs12928404	rs26528	28517709	3.553e-05		Yes
817	1	4	rs6674176	rs9326136	44390392	2.67349e-07		Okbay				1	4	rs17379561	rs5005705	98487510	8.087e-08		Yes				16	14	rs12928404	rs153109	28519096	1.724e-05		Yes
818	1	4	rs6674176	rs11210936	44391438	3.74201e-06		Okbay				1	4	rs17379561	rs9324384	98487566	7.584e-08		Yes				16	14	rs12928404	rs240708	28520576	1.666e-05		Yes
819	1	4	rs2486012	rs2485991	44391722	8.69076e-13		Okbay				1	4	rs17379561	rs4634961	98487763	7.793e-08		Yes				16	14	rs12928404	rs240707	28524612	1.591e-05		Yes
820	1	4	rs6674176	rs11578313	44392792	4.26599e-06		Okbay				1	4	rs17379561	rs9324385	98487899	7.056e-08		Yes				16	14	rs12928404	rs153106	28526897	0.0001095		Yes
821	1	4	rs2486012	rs2428961	44392921	1.14976e-12		Okbay				1	4	rs17379561	rs9324386	98487959	7.115e-08		Yes				16	14	rs12928404	rs240705	28529716	0.0001101		Yes
822	1	4	rs2486012	rs2428960	44393146	1.12885e-12		Okbay				1	4	rs17379561	rs9324387	98488030	7.997e-08		Yes				16	14	rs12928404	rs240704	28529949	0.000127		Yes
823	1	4	rs6674176	rs2352990	44393276	3.68994e-07		Okbay				1	4	rs17379561	rs9324388	98488155	6.775e-08		Yes				16	14	rs12928404	rs4787458	28531287	6.286e-05		Yes
824	1	4	rs6674176	rs4031031	44393533	3.267e-07		Okbay				1	4	rs17379561	rs9659996	98488863	6.821e-08		Yes				16	14	rs12928404	rs240702	28531353	0.0001045		Yes
825	1	4	rs2486012	rs2428959	44395224	1.6982e-12		Okbay				1	4	rs17379561	rs9658841	98488895	6.757e-08		Yes				16	14	rs12928404	rs62034319	28532188	0.0001029		Yes
826	1	4	rs6674176	rs12127226	44395309	3.40682e-06		Okbay				1	4	rs17379561	rs9661157	98489080	7.255e-08		Yes				16	14	rs12928404	rs28698667	28533071	4.38e-05		Yes
827	1	4	rs6674176	rs2108202	44395786	4.1871e-07		Okbay				1	4	rs17379561	rs10747496	98489330	6.546e-08		Yes				16	14	rs12928404	rs62034321	28534038	9.397e-05		Yes
828	1	4	rs2486012	rs1859726	44396215	1.44791e-12		Okbay				1	4	rs17379561	rs4584446	98489478	6.494e-08		Yes				16	14	rs12928404	rs4788085	28535003	9.05e-05		Yes
829	1	4	rs6674176	rs6801	44396646	4.1309e-07		Okbay				1	4	rs17379561	rs2391905	98489735	6.448e-08		Yes				16	14	rs12928404	rs28772958	28535305	8.203e-05		Yes
830	1	4	rs2486012	rs2485990	44396790	3.26418e-12		Okbay				1	4	rs17379561	rs4950117	98490165	9.71e-08		Yes				16	14	rs12928404	rs62034322	28535834	0.0001124		Yes
831	1	4	rs2486012	rs1548634	44399608	2.12347e-12		Okbay				1	4	rs17379561	rs4950118	98490358	1.083e-07		Yes				16	14	rs12928404	rs62034323	28536473	9.335e-05		Yes
832	1	4	rs6674176	rs12726706	44399942	2.0014e-06		Okbay				1	4	rs17379561	rs10783082	98490636	1.085e-07		Yes				16	14	rs12928404	rs62034324	28536762	7.469e-05		Yes
833	1	4	rs6674176	rs3762422	44400532	1.01933e-06		Okbay				1	4	rs17379561	rs4950120	98491382	1.147e-07		Yes				16	14	rs12928404	rs2106480	28537971	7.222e-05		Yes
834	1	4	rs6674176	rs12127737	44402565	6.34201e-06		Okbay				1	4	rs17379561	rs4245673	98491473	1.033e-07		Yes				16	14	rs12928404	rs62034325	28538640	9.115e-05		Yes
835	1	4	rs2486012	rs1766968	44403042	3.46576e-12		Okbay				1	4	rs17379561	rs1938568	98491732	1.066e-07		Yes				16	14	rs12928404	rs62034326	28539293	6.625e-05		Yes
836	1	4	rs6674176	rs6671164	44403489	8.13084e-06		Okbay				1	4	rs17379561	rs9440393	98492462	1.07e-07		Yes				16	14	rs12928404	rs189278832	28539386	0.0001164		Yes
837	1	4	rs2486012	rs3120804	44405214	7.03334e-12		Okbay				1	4	rs17379561	rs9324389	98492854	1.003e-07		Yes				16	14	rs12928404	rs4788084	28539848	1.247e-06		Yes
838	1	4	rs6674176	rs34830883	44405339	0.000301402		Okbay				1	4	rs17379561	rs1938569	98493263	1.005e-07		Yes				16	14	rs12928404	rs8046271	28541394	6.941e-05		Yes
839	1	4	rs6674176	rs11210937	44405563	1.17507e-09		Okbay				1	4	rs17379561	rs2022864	98493785	2.378e-07		Yes				16	14	rs12928404	rs12446550	28543381	1.141e-06		Yes
840	1	4	rs2486012	rs3120805	44406113	6.32333e-12		Okbay				1	4	rs17379561	rs2022865	98493789	2.307e-07		Yes				16	14	rs12928404	rs4788083	28545449	6.987e-05		Yes
841	1	4	rs2486012	rs2906597	44406725	3.18113e-12		Okbay				1	4	rs17379561	rs10875124	98494185	9.848e-08		Yes				16	14	rs12928404	rs3785354	28550667	5.62e-07		Yes
842	1	4	rs2486012	rs2485989	44408454	1.037e-11		Okbay				1	4	rs17379561	rs10875125	98494200	1.393e-07		Yes				16	14	rs12928404	rs1074631	28554108	6.96e-07		Yes
843	1	4	rs6674176	rs6680421	44408969	1.09341e-06		Okbay				1	4	rs17379561	rs1198574	98494606	1.007e-07		Yes				16	14	rs12928404	rs4787457	28555400	0.0001669		Yes
844	1	4	rs2486012	rs2428957	44409048	6.06662e-12		Okbay				1	4	rs17379561	rs1198573	98495513	1.003e-07		Yes				16	14	rs12928404	rs9926245	28555706	1.655e-05		Yes
845	1	4	rs6674176	rs4448553	44411589	1.02424e-05		Okbay				1	4	rs17379561	rs1198571	98497672	1.061e-07		Yes				16	14	rs12928404	rs4788081	28556147	0.0001437		Yes
846	1	4	rs6674176	rs3791116	44414156	4.45529e-06		Okbay				1	4	rs17379561	rs1782815	98498898	1.227e-07		Yes				16	14	rs12928404	rs4788080	28558081	0.0001736		Yes
847	1	4	rs6674176	rs2240447	44415415	8.90979e-06		Okbay				1	4	rs17379561	rs1782813	98499843	9.796e-08		Yes				16	14	rs12928404	rs7202948	28558289	1.982e-05		Yes
848	1	4	rs6674176	rs7556565	44416090	1.71328e-06		Okbay				1	4	rs61785883	rs1702293	98502159	3.948e-08		Yes				16	14	rs12928404	rs4788079	28559363	0.0001513		Yes
849	1	4	rs6674176	rs6675620	44417630	1.69173e-06		Okbay				1	4	rs17379561	rs1782811	98502410	1.235e-07		Yes				16	14	rs12928404	rs4787456	28559573	7.396e-07		Yes
850	1	4	rs2486012	rs2486014	44419546	2.12939e-11		Okbay				1	4	rs61785883	rs1628294	98502594	6.125e-08		Yes				16	14	rs12928404	rs4788078	28559981	0.0001845		Yes
851	1	4	rs2486012	rs1008137	44420754	1.86667e-11		Okbay				1	4	rs17379561	rs4411173	98507718	9.717e-08		Yes				16	14	rs12928404	rs112366001	28561785	0.0001841		Yes
852	1	4	rs6674176	rs4660263	44421433	8.97996e-06		Okbay				1	4	rs61785883	rs2660303	98513144	4.647e-08		Yes				16	14	rs12928404	rs13331170	28561982	1.741e-05		Yes
853	1	4	rs6674176	rs4660758	44424879	2.34675e-06		Okbay				1	4	rs61785883	rs61786696	98513845	3.114e-08		Yes				16	14	rs12928404	rs62034350	28562256	0.0001698		Yes
854	1	4	rs6674176	rs2301993	44426025	2.2977e-06		Okbay				1	4	rs61785883	rs61786697	98513959	3.406e-08		Yes				16	14	rs12928404	rs62034351	28565489	0.0001028		Yes
855	1	4	rs6674176	rs12145999	44428632	2.08331e-05		Okbay				1	4	rs17379561	rs2660301	98521585	6.738e-07		Yes				16	14	rs12928404	rs7191618	28565667	1.79e-05		Yes
856	1	4	rs2486012	rs1636879	44428680	2.5614e-10		Okbay				1	4	rs61785883	rs2802532	98528830	3.442e-08		Yes				16	14	rs12928404	rs7187604	28565953	0.0001738		Yes
857	1	4	rs6674176	rs3828146	44428715	2.39428e-05		Okbay				1	4	rs17379561	rs1198583	98529378	5.772e-07		Yes				16	14	rs12928404	rs3859172	28566158	1.955e-05		Yes
858	1	4	rs6674176	rs3791119	44431362	2.34981e-05		Okbay				1	4	rs17379561	rs1198579	98532403	4.768e-07		Yes				16	14	rs12928404	rs4788077	28569764	7.565e-07		Yes
859	1	4	rs6674176	rs3791120	44431715	2.19615e-05		Okbay				1	4	rs61785883	rs1211661	98532848	2.715e-08		Yes				16	14	rs12928404	rs4788076	28570005	7.081e-07		Yes
860	1	4	rs6674176	rs4660759	44432500	2.21274e-05		Okbay				1	4	rs17379561	rs1198600	98533392	4.287e-07		Yes				16	14	rs12928404	rs56272201	28580685	6.821e-05		Yes
861	1	4	rs6674176	rs7412307	44433864	6.67783e-10		Okbay				1	4	rs61785883	rs1198597	98536322	NA		Yes				16	14	rs12928404	rs56396270	28580829	8.4e-05		Yes
862	1	4	rs2486012	rs2486007	44434613	3.00708e-11		Okbay				1	4	rs17379561	rs1782816	98536724	4.758e-05		Yes				16	14	rs12928404	rs62034355	28581038	6.549e-05		Yes
863	1	4	rs2486012	rs783308	44438396	3.36412e-05		Okbay				1	4	rs17379561	rs1198596	98537363	5.451e-07		Yes				16	14	rs12928404	rs12447461	28582941	1.68e-05		Yes
864	1	4	rs2486012	rs4221	44438961	2.46776e-05		Okbay				1	4	rs17379561	rs1198595	98537932	2.636e-06		Yes				16	14	rs12928404	rs112191041	28583362	1.96e-05		Yes
865	1	4	rs6674176	rs7161	44438974	3.42194e-06		Okbay				1	4	rs17379561	rs1198594	98540744	4.497e-07		Yes				16	14	rs12928404	rs111693583	28583610	2.009e-05		Yes
866	1	4	rs6674176	rs4660761	44440146	3.61678e-10		Okbay				1	4	rs17379561	rs1198593	98541309	4.725e-07		Yes				16	14	rs12928404	rs11074911	28583865	1.129e-06		Yes
867	1	4	rs6674176	rs12410334	44442521	3.97193e-10		Okbay				1	4	rs17379561	rs1198592	98541359	1.029e-06		Yes				16	14	rs12928404	rs56209193	28585636	1.889e-05		Yes
868	1	4	rs2486012	rs2428954	44442930	8.64854e-10		Okbay				1	4	rs61785883	rs2802531	98545954	2.206e-08		Yes				16	14	rs12928404	rs7193402	28586127	5.583e-07		Yes
869	1	4	rs2486012	rs2428953	44443459	4.66719e-10		Okbay				1	4	rs61785883	rs2802530	98546134	2.22e-08		Yes				16	14	rs12928404	rs7186573	28587389	8.41e-08		Yes
870	1	4	rs2486012	rs2231283	44450737	4.06765e-08		Okbay				1	4	rs17379561	rs2802529	98546821	6.915e-07		Yes				16	14	rs12928404	rs62034358	28587597	9.149e-05		Yes
871	1	4	rs6674176	rs4567315	44454839	4.27862e-06		Okbay				1	4	rs17379561	rs2802525	98549810	2.796e-07		Yes				16	14	rs12928404	rs12445823	28588049	9.777e-05		Yes
872	1	4	rs2486012	rs2993619	44455203	1.52452e-09		Okbay				1	4	rs17379561	rs1198590	98550374	1.594e-07		Yes				16	14	rs12928404	rs12445744	28588395	9.041e-05		Yes
873	1	4	rs6674176	rs12738136	44455217	1.33551e-06		Okbay				1	4	rs17379561	rs1198589	98550411	1.701e-07		Yes				16	14	rs12928404	rs12448429	28588443	2.169e-05		Yes
874	1	5	rs2486012	rs803619	44465419	2.15911e-09		Okbay				1	4	rs17379561	rs1622611	98555553	1.661e-07		Yes				16	14	rs12928404	rs4787455	28589455	8.534e-05		Yes
875	1	5	rs6668586	rs10443249	59528557	2.03844e-08		No				1	4	rs17379561	rs2802536	98556115	1.948e-07		Yes				16	14	rs12928404	rs7190771	28590030	2.166e-05		Yes
876	1	5	rs6668586	rs4622084	59528844	1.55771e-08		No				1	4	rs17379561	rs2660298	98556159	1.63e-07		Yes				16	14	rs12928404	rs112047757	28590862	2.291e-05		Yes
877	1	5	rs6668586	rs10443250	59529809	1.30704e-08		No				1	4	rs17379561	rs1198578	98557010	1.992e-07		Yes				16	14	rs12928404	rs112831778	28590989	7.972e-05		Yes
878	1	5	rs6668586	rs6587843	59540811	6.6908e-09		No				1	4	rs17379561	rs1198577	98559024	1.797e-07		Yes				16	14	rs12928404	rs17707300	28593347	8.909e-08		Yes
879	1	5	rs6668586	rs4424536	59544435	6.25987e-09		No				1	4	rs17379561	rs1198576	98559093	1.712e-07		Yes				16	14	rs12928404	rs4788074	28593597	3.656e-07		Yes
880	1	5	rs6668586	rs4456117	59545405	6.89945e-09		No				1	4	rs1198575	rs1198575	98562260	2.86e-08		Yes				16	14	rs12928404	rs4788073	28594549	1.367e-07		Yes
881	1	5	rs6668586	rs3010317	59553025	8.71758e-09		No				1	5	rs11588857	rs16853822	204450341	7.383e-08		Yes				16	14	rs12928404	rs17640009	28595700	1.493e-07		Yes
882	1	5	rs6668586	rs2989868	59553662	1.58706e-08		No				1	5	rs11588857	rs6668637	204452295	8.043e-08		Yes				16	14	rs12928404	rs75539558	28595810	2.448e-05		Yes
883	1	5	rs6668586	rs1831539	59560337	8.04722e-09		No				1	5	rs11588857	rs11240748	204453320	1.102e-06		Yes				16	14	rs12928404	rs55792032	28599411	2.491e-05		Yes
884	1	5	rs6668586	rs6668586	59561367	4.59668e-09		No				1	5	rs11588857	rs61817953	204462612	NA		Yes				16	14	rs12928404	rs62034359	28600091	0.0001171		Yes
885	1	5	rs6668586	rs2989871	59564373	0.0233466		No				1	5	rs11588857	rs2010432	204462619	NA		Yes				16	14	rs12928404	rs2077031	28603168	8.058e-07		Yes
886	1	5	rs6668586	rs3010325	59569829	2.10511e-07		No				1	5	rs11588857	rs12036042	204469314	2.273e-09		Yes				16	14	rs12928404	rs762634	28603335	4.026e-05		Yes
887	1	5	rs6668586	rs3010326	59570395	2.5068e-07		No				1	5	rs11588857	rs12031912	204476113	1.667e-08		Yes				16	14	rs12928404	rs710410	28603342	0.0001248		Yes
888	1	5	rs6668586	rs3010327	59570538	8.09436e-07		No				1	5	rs11588857	rs12028476	204476361	1.534e-08		Yes				16	14	rs12928404	rs1059491	28603655	0.0001548		Yes
889	1	6	rs6668586	rs3010328	59571814	3.35402e-07		No				1	5	rs11588857	rs12039365	204488687	2.444e-09		Yes				16	14	rs12928404	rs62031560	28605915	4.231e-05		Yes
890	1	6	rs2420178	rs1492057	69169563	2.26422e-07		No				1	5	rs11588857	rs12041243	204490470	2.815e-09		Yes				16	14	rs12928404	rs113208333	28606160	4.754e-05		Yes
891	1	6	rs2420178	rs1826355	69171631	2.71159e-07		No				1	5	rs11588857	rs12039968	204490674	2.701e-09		Yes				16	14	rs12928404	rs4149406	28607070	4.041e-05		Yes
892	1	6	rs2420178	rs2420178	69171869	1.89111e-08		No				1	5	rs11588857	rs61817959	204492522	6.627e-09		Yes				16	14	rs12928404	rs1059489	28607228	0.0002352		Yes
893	1	6	rs2420178	rs1492069	69181489	4.58629e-07		No				1	5	rs11588857	rs898388	204500257	9.734e-09		Yes				16	14	rs12928404	rs1136703	28607232	0.0002206		Yes
894	1	6	rs2420178	rs854286	69184214	8.63064e-09		No				1	5	rs11588857	rs4252697	204501383	1.179e-09		Yes				16	14	rs12928404	rs4115668	28607532	0.0004671		Yes
895	1	6	rs2420178	rs854287	69186066	2.27448e-07		No				1	5	rs11588857	rs4252707	204508147	3.898e-08		Yes				16	14	rs12928404	rs743590	28608230	4.053e-05		Yes
896	1	6	rs2420178	rs995841	69193295	2.58313e-08		No				1	5	rs11588857	rs4252733	204516918	7.994e-09		Yes				16	14	rs12928404	rs762633	28608341	0.0001424		Yes
897	1	6	rs2420178	rs1492065	69194540	2.77657e-07		No				1	5	rs11588857	rs11801299	204529084	9.179e-10		Yes				16	14	rs12928404	rs35175818	28608746	0.0001267		Yes
898	1	6	rs2420178	rs200269314	69203468	NA		No				1	5	rs11588857	rs12029692	204532323	8.207e-10		Yes				16	14	rs12928404	rs4149398	28608938	0.0001415		Yes
899	1	6	rs2420178	rs2638354	69205567	NA		No				1	5	rs11588857	rs6689629	204539291	8.966e-10		Yes				16	14	rs12928404	rs62031562	28609329	0.0001481		Yes
900	1	6	rs2420178	rs11578106	69205681	NA		No				1	5	rs11588857	rs61817460	204543579	7.882e-10		Yes				16	14	rs12928404	rs11074907	28613965	0.0001169		Yes
901	1	6	rs2420178	rs1826358	69208217	1.24885e-07		No				1	5	rs11588857	rs16854023	204551830	2.015e-10		Yes				16	14	rs12928404	rs7191548	28614734	9.886e-05		Yes
902	1	6	rs2420178	rs11801277	69211220	9.39131e-09		No				1	5	rs11588857	rs12043569	204560004	4.603e-09		Yes				16	14	rs12928404	rs6498091	28616259	0.0002037		Yes
903	1	6	rs2420178	rs854256	69216796	3.5225e-07		No				1	5	rs11588857	rs61421373	204560440	NA		Yes				16	14	rs12928404	rs4788070	28616399	0.0002832		Yes
904	1	6	rs2420178	rs854257	69219041	3.61872e-07		No				1	5	rs11588857	rs12040459	204564558	7.957e-11		Yes				16	14	rs12928404	rs4788069	28616665	0.0002791		Yes
905	1	6	rs2420178	rs699226	69223328	3.42876e-07		No				1	5	rs11588857	rs12044599	204564714	1.217e-10		Yes				16	14	rs12928404	rs4788068	28616723	0.0002069		Yes
906	1	6	rs2420178	rs854259	69223688	2.63942e-07		No				1	5	rs11588857	rs12040520	204564762	1.837e-10		Yes				16	14	rs12928404	rs1042157	28617057	0.0002385		Yes
907	1	6	rs2420178	rs854260	69224790	9.79827e-09		No				1	5	rs11588857	rs55979051	204567041	7.792e-11		Yes				16	14	rs12928404	rs6839	28617128	0.0001213		Yes
908	1	6	rs2420178	rs2420180	69226886	1.75918e-06		No				1	5	rs11588857	rs61817482	204570347	1.284e-11		Yes				16	14	rs12928404	rs9282864	28617308	0.0002475		Yes
909	1	6	rs2420178	rs2745543	69227337	1.60256e-07		No				1	5	rs11588857	rs55678522	204573481	2.584e-12		Yes				16	14	rs12928404	rs41278162	28617361	0.0006409		Yes
910	1	6	rs2420178	rs864957	69231275	8.57639e-08		No				1	5	rs11588857	rs11240229	204576522	3.769e-12		Yes				16	14	rs12928404	rs4149394	28617574	0.0002094		Yes
911	1	6	rs2420178	rs854276	69236380	9.08049e-09		No				1	5	rs11588857	rs11584700	204576983	2.519e-12		Yes				16	14	rs12928404	rs4149393	28617595	0.000214		Yes
912	1	6	rs2420178	rs699228	69237051	3.58637e-07		No				1	5	rs11588857	rs57450685	204580832	7.869e-12		Yes				16	14	rs12928404	rs79533802	28617794	0.0002198		Yes
913	1	6	rs2420178	rs861252	69237163	2.42004e-07		No				1	5	rs11588857	rs3789045	204586812	2.097e-12		Yes				16	14	rs12928404	rs79039694	28617795	0.0001715		Yes
914	1	6	rs2420178	rs699229	69242824	7.4452e-09		No				1	5	rs11588857	rs11588857	204587047	1.314e-12		Yes				16	14	rs12928404	rs4149392	28617813	0.0002325		Yes
915	1	6	rs2420178	rs854271	69244573	4.421e-09		No				1	5	rs11588857	rs3747631	204587569	1.442e-12		Yes				16	14	rs12928404	rs75301646	28617885	0.0001284		Yes
916	1	6	rs2420178	rs854270	69245272	8.07814e-09		No				1	5	rs11588857	rs3747630	204588140	1.569e-10		Yes				16	14	rs12928404	rs74459546	28617888	0.0001266		Yes
917	1	6	rs2420178	rs61104245	69253104	2.32645e-07		No				1	5	rs11588857	rs3789044	204589101	5.132e-12		Yes				16	14	rs12928404	rs116840534	28617890	0.0001219		Yes
918	1	6	rs2420178	rs12082973	69254610	3.88331e-09		No				1	5	rs11588857	rs12046747	204593696	9.163e-12		Yes				16	14	rs12928404	rs111384198	28617934	0.0001626		Yes
919	1	6	rs2420178	rs12090652	69261593	1.11779e-07		No				1	5	rs11588857	rs61817485	204595592	5.136e-10		Yes				16	14	rs12928404	rs4149391	28617971	0.0001856		Yes
920	1	6	rs2420178	rs12088265	69263506	1.05246e-07		No				1	5	rs11588857	rs45501495	204596454	8.515e-10		Yes				16	14	rs12928404	rs4149390	28617974	0.0001856		Yes
921	1	6	rs2420178	rs11209352	69265731	3.72511e-09		No				1	5	rs11588857	rs9729959	204601875	2.062e-11		Yes				16	14	rs12928404	rs41278158	28617993	0.0002308		Yes
922	1	6	rs2420178	rs115165658	69266908	1.00473e-07		No				1	5	rs11588857	rs11811826	204603861	3.011e-11		Yes				16	14	rs12928404	rs4149389	28618011	0.0002453		Yes
923	1	6	rs2420178	rs72680408	69267354	9.6807e-08		No				1	6	rs61848607	rs148642854	211195613	0.0006889		Yes				16	14	rs12928404	rs34954534	28618018	0.0002144		Yes
924	1	6	rs2420178	rs11209354	69270225	1.02357e-07		No				1	6	rs61848607	rs61848607	211289905	4.42e-09		Yes				16	14	rs12928404	rs4149388	28618047	0.0002391		Yes
925	1	6	rs2420178	rs61081205	69270936	1.00008e-07		No				1	6	rs61848607	rs61848609	211297847	5.694e-09		Yes				16	14	rs12928404	rs3020806	28618065	0.0002319		Yes
926	1	6	rs2420178	rs10493450	69273439	3.57318e-09		No				1	6	rs61848607	rs72741111	211302906	5.982e-09		Yes				16	14	rs12928404	rs74752114	28618068	0.0001978		Yes
927	1	6	rs2420178	rs12075697	69273959	4.02708e-09		No				1	6	rs784390	rs7554504	211375820	0.002696		Yes				16	14	rs12928404	rs3020805	28618071	0.0002319		Yes
928	1	6	rs2420178	rs12078685	69276199	0.000403623		No				1	6	rs35771425	rs1890326	211376211	1.185e-05		Yes				16	14	rs12928404	rs9282862	28618237	0.0002395		Yes
929	1	6	rs2420178	rs12065097	69279222	6.38256e-09		No				1	6	rs35771425	rs60096533	211377218	1.256e-05		Yes				16	14	rs12928404	rs2925623	28618446	0.0001773		Yes
930	1	6	rs2420178	rs12059133	69282115	9.2837e-08		No				1	6	rs784390	rs61848652	211378347	0.002488		Yes				16	14	rs12928404	rs2925624	28618545	8.585e-05		Yes
931	1	6	rs2420178	rs112134147	69284323	1.62469e-07		No				1	6	rs784390	rs3125839	211378510	0.004824		Yes				16	14	rs12928404	rs3020804	28618636	6.392e-05		Yes
932	1	6	rs2420178	rs9887767	69287391	1.57135e-07		No				1	6	rs35771425	rs12731366	211378802	1.211e-05		Yes				16	14	rs12928404	rs3020803	28618914	0.0001231		Yes
933	1	6	rs2420178	rs9887801	69289236	1.17533e-08		No				1	6	rs35771425	rs34355723	211379129	1.37e-05		Yes				16	14	rs12928404	rs2925628	28618933	0.0001578		Yes
934	1	6	rs2420178	rs2420358	69290230	9.71339e-05		No				1	6	rs35771425	rs7532911	211380444	1.842e-05		Yes				16	14	rs12928404	rs4788064	28619003	0.0001416		Yes
935	1	6	rs2420178	rs1492074	69290631	2.34279e-05		No				1	6	rs35771425	rs7556054	211380445	2.133e-05		Yes				16	14	rs12928404	rs2925629	28619076	0.0001625		Yes
936	1	6	rs2420178	rs11579356	69292081	6.56559e-08		No				1	6	rs784390	rs7525401	211380770	0.004421		Yes				16	14	rs12928404	rs2925630	28619132	0.0001233		Yes
937	1	6	rs2420178	rs955842	69295023	5.77053e-09		No				1	6	rs784390	rs3120783	211381890	0.004808		Yes				16	14	rs12928404	rs56091264	28619179	0.0004246		Yes
938	1	6	rs2420178	rs955841	69295070	6.14903e-09		No				1	6	rs784390	rs6656336	211382160	0.004726		Yes				16	14	rs12928404	rs56305122	28619180	0.000375		Yes
939	1	6	rs2420178	rs6671981	69298988	3.67305e-08		No				1	6	rs35771425	rs67437198	211383453	1.096e-05		Yes				16	14	rs12928404	rs1126447	28619911	0.0001196		Yes
940	1	6	rs2420178	rs6672072	69299046	2.09628e-07		No				1	6	rs784390	rs10863879	211388159	NA		Yes				16	14	rs12928404	rs1126446	28619920	0.0003456		Yes
941	1	6	rs2420178	rs11588891	69301219	7.13365e-09		No				1	6	rs35771425	rs12567304	211388281	1.023e-05		Yes				16	14	rs12928404	rs4788071	28626741	0.0002409		Yes
942	1	6	rs2420178	rs11589397	69302144	2.14875e-08		No				1	6	rs784390	rs3111244	211395345	0.004355		Yes				16	14	rs12928404	rs28729187	28626966	0.0001276		Yes
943	1	6	rs2420178	rs17488264	69302771	1.0657e-07		No				1	6	rs35771425	rs6686281	211396073	7.86e-06		Yes				16	14	rs12928404	rs28480369	28627004	0.0001276		Yes
944	1	6	rs2420178	rs2131125	69303617	1.06098e-06		No				1	6	rs35771425	rs11806910	211402503	4.366e-06		Yes				16	14	rs12928404	rs28676837	28627063	0.0001354		Yes
[truncated: 26,314 more rows]

## Sheet: Supplementary Table 4.
Supplementary Table 4. SNPs within the independent loci identified using FUMA in the current study were compared to intelligence and education. Lead SNPs were identified in the current study and are shown in red.
[truncated: 27,259 more rows]

[truncated: 7 more sheets: Supplemetary Table 5., Supplemetary Table 6., Supplemetary Table 7., Supplemetary Table 8., Supplemental Table 9., Supplemental Table 10., Supplemental Table 11.]
